# Supplementary material for: Geographic variation in hybridization across a reinforcement contact zone of chorus frogs (Pseudacris)
Source: Ecol Evol. 2017 Oct 11;7(22):9485–502. doi: 10.1002/ece3.3443 (PMC5696400; doi:10.1002/ece3.3443)
Supplement: Supplementary file 7 [file ECE3-7-9485-s007.xlsx]

## Sheet: Suppl Table_1
Supplemental Table 1. Appendix of individuals included in study. For some individuals, acoustic data only were available, for others genetic data only, and for some individuals both types of data were collected. Acoustic data included are the natural log of temperature-corrected pulse rate and pulse number variables. Note that individuals diagnosed as F1 hybrids from either the 12-locus or 10-loc…
ECM Number	Genus	Species	State	County	Region	Geography	Population	Latitude	Longitude	Acoustic Data Analyzed?	ln Pulse Rate (temp corr)	ln Pulse Number (temp corr)	Genotype Data Analyzed?	Hybrid Index	Classification (F1 method, 12 locus data set)	Classification (CI method, 12 locus data set)	NEW Maternal Parent if F1
ECM0338	Pseudacris	feriarum	FL	Liberty	2	sympatry	Pop021	30.1626	-85.0666	Y	3.47945	2.982	Y	0.79	feriarum	hybrid	-
ECM0342	Pseudacris	nigrita	FL	Liberty	2	sympatry	Pop044	30.1626	-85.0666	N	-	-	Y	0.197	nigrita	hybrid	-
ECM0365	Pseudacris	nigrita	FL	Liberty	2	sympatry	Pop044	30.1437	-84.9766	Y	2.22831	2.22162	Y	0.229	nigrita	hybrid	-
ECM0408	Pseudacris	feriarum	GA	Baker	3	sympatry	Pop022	31.3835	-84.543	Y	3.94839	3.421	Y	0.779	feriarum	hybrid	-
ECM0603	Pseudacris	nigrita	GA	Liberty	10	sympatry	Pop041	31.847	-81.596	N	-	-	Y	0.148	nigrita	hybrid	-
ECM0668	Pseudacris	feriarum	FL	Liberty	2	sympatry	Pop021	30.1909	-85.0767	N	-	-	Y	0.776	feriarum	hybrid	-
ECM0676	Pseudacris	feriarum	FL	Liberty	2	sympatry	Pop021	30.22	-85.0513	N	-	-	Y	0.75	feriarum	hybrid	-
ECM0744	Pseudacris	feriarum	FL	Liberty	2	sympatry	Pop021	30.1842	-85.0259	N	-	-	Y	0.777	feriarum	hybrid	-
ECM0749	Pseudacris	feriarum	FL	Liberty	2	sympatry	Pop021	30.1842	-85.0259	N	-	-	Y	0.868	feriarum	hybrid	-
ECM0763	Pseudacris	feriarum	FL	Liberty	2	sympatry	Pop021	30.1842	-85.0259	N	-	-	Y	0.766	feriarum	hybrid	-
ECM0766	Pseudacris	feriarum	FL	Liberty	2	sympatry	Pop021	30.1842	-85.0259	N	-	-	Y	0.763	feriarum	hybrid	-
ECM0819	Pseudacris	feriarum	FL	Liberty	2	sympatry	Pop021	30.1842	-85.0259	N	-	-	Y	0.809	feriarum	hybrid	-
ECM0820	Pseudacris	feriarum	FL	Liberty	2	sympatry	Pop021	30.1842	-85.0259	N	-	-	Y	0.885	feriarum	hybrid	-
ECM0837	Pseudacris	feriarum	FL	Liberty	2	sympatry	Pop021	30.1842	-85.0259	N	-	-	Y	0.834	feriarum	hybrid	-
ECM0844	Pseudacris	feriarum	FL	Liberty	2	sympatry	Pop021	30.1028	-85.0946	N	-	-	Y	0.761	feriarum	hybrid	-
ECM0854	Pseudacris	feriarum	FL	Liberty	2	sympatry	Pop021	30.1028	-85.0946	N	-	-	Y	0.787	feriarum	hybrid	-
ECM0900	Pseudacris	feriarum	FL	Liberty	2	sympatry	Pop021	30.1028	-85.0946	N	-	-	Y	0.81	feriarum	hybrid	-
ECM0904	Pseudacris	feriarum	FL	Liberty	2	sympatry	Pop021	30.1028	-85.0946	N	-	-	Y	0.784	feriarum	hybrid	-
ECM1184	Pseudacris	feriarum	FL	Liberty	2	sympatry	Pop021	30.1028	-85.0946	N	-	-	Y	0.753	feriarum	hybrid	-
ECM1595	Pseudacris	feriarum	FL	Liberty	2	sympatry	Pop021	30.1018	-85.0966	N	-	-	Y	0.854	feriarum	feriarum	-
ECM1606	Pseudacris	feriarum	FL	Liberty	2	sympatry	Pop021	30.1018	-85.0966	N	-	-	Y	0.828	feriarum	hybrid	-
ECM1638	Pseudacris	feriarum	FL	Liberty	2	sympatry	Pop021	30.1018	-85.0966	N	-	-	Y	0.837	feriarum	feriarum	-
ECM1721	Pseudacris	feriarum	FL	Liberty	2	sympatry	Pop021	30.1196	-85.0886	N	-	-	Y	0.803	feriarum	hybrid	-
ECM1813	Pseudacris	nigrita	GA	McIntosh	10	sympatry	Pop042	31.5343	-81.5376	N	-	-	Y	0.188	nigrita	hybrid	-
ECM1816	Pseudacris	nigrita	GA	McIntosh	10	sympatry	Pop042	31.5343	-81.5376	N	-	-	Y	0.15	nigrita	hybrid	-
ECM1817	Pseudacris	nigrita	GA	McIntosh	10	sympatry	Pop042	31.5343	-81.5376	N	-	-	Y	0.223	nigrita	hybrid	-
ECM1821	Pseudacris	nigrita	GA	McIntosh	10	sympatry	Pop042	31.5343	-81.5376	N	-	-	Y	0.214	nigrita	hybrid	-
ECM1826	Pseudacris	nigrita	GA	McIntosh	10	sympatry	Pop042	31.5343	-81.5376	N	-	-	Y	0.11	nigrita	hybrid	-
ECM1832	Pseudacris	nigrita	GA	Liberty	10	sympatry	Pop041	31.9171	-81.5918	N	-	-	Y	0.178	nigrita	hybrid	-
ECM2259	Pseudacris	nigrita	FL	Liberty	2	sympatry	Pop044	30.0604	-85.0219	N	-	-	Y	0.238	nigrita	hybrid	-
ECM5110	Pseudacris	feriarum	SC	Dorchester	6	sympatry	Pop031	32.9182	-80.1584	Y	3.15496	3.47932	Y	1	feriarum	feriarum	-
ECM5139	Pseudacris	feriarum	GA	Worth	4	sympatry	Pop028	31.7455	-83.8144	Y	3.57791	3.18935	Y	0.843	feriarum	hybrid	-
ECM5140	Pseudacris	feriarum	GA	Worth	4	sympatry	Pop028	31.7445	-83.8145	Y	3.42447	3.06805	Y	0.85	feriarum	hybrid	-
ECM5144	Pseudacris	feriarum	GA	Worth	4	sympatry	Pop028	31.7445	-83.8145	Y	3.5125	3.06139	Y	0.794	feriarum	hybrid	-
ECM7563	Pseudacris	feriarum	FL	Liberty	2	sympatry	Pop021	30.2112	-85.0626	Y	3.36622	3.06984	Y	0.832	feriarum	hybrid	-
ECM7580	Pseudacris	feriarum	FL	Gulf	2	sympatry	Pop020	30.163	-85.1419	Y	3.38747	3.11553	Y	0.761	feriarum	hybrid	-
ECM1099	Pseudacris	nigrita	VA	Surrey	-	sympatry	Pop049	37.1294	-76.8733	N	-	-	Y	0.255	hybrid	hybrid	DNA used up; no data
ECM1623	Pseudacris	nigrita	FL	Liberty	2	sympatry	Pop044	30.1502	-85.0683	N	-	-	Y	0.42	hybrid	hybrid	DNA used up; no data
ECM2340	Pseudacris	feriarum	FL	Calhoun	2	sympatry	Pop019	30.4429	-85.0326	N	-	-	Y	0.729	hybrid	hybrid	DNA used up; no data
ECM2343	Pseudacris	feriarum	FL	Calhoun	2	sympatry	Pop019	30.4429	-85.0326	N	-	-	Y	0.706	hybrid	hybrid	DNA used up; no data
ECM5102	Pseudacris	feriarum	SC	Charleston	6	sympatry	Pop029	32.863	-80.0773	N	-	-	Y	0.55	hybrid	hybrid	DNA used up; no data
ECM0262	Pseudacris	nigrita	MS	Harrison	-	allopatry	Pop043	30.501	-88.9083	Y	1.9351	2.3979	N		-	-	-
ECM0282	Pseudacris	nigrita	MS	Harrison	-	allopatry	Pop043	30.501	-88.9083	Y	2.46767	2.19722	N		-	-	-
ECM0285	Pseudacris	nigrita	MS	Harrison	-	allopatry	Pop043	30.501	-88.9083	Y	2.24102	2.44235	N		-	-	-
ECM0289	Pseudacris	nigrita	MS	Harrison	-	allopatry	Pop043	30.501	-88.9083	Y	2.25298	2.4248	N		-	-	-
ECM0292	Pseudacris	nigrita	MS	Harrison	-	allopatry	Pop043	30.501	-88.9083	Y	2.17874	2.3896	N		-	-	-
ECM0296	Pseudacris	nigrita	MS	Harrison	-	allopatry	Pop043	30.501	-88.9083	Y	2.38313	2.38123	N		-	-	-
ECM0297	Pseudacris	nigrita	MS	Harrison	-	allopatry	Pop043	30.501	-88.9083	Y	2.12483	2.3979	N		-	-	-
ECM0381	Pseudacris	nigrita	FL	Jefferson	-	allopatry	Pop039	30.1981	-84.05	Y	2.32802	2.46964	N		-	-	-
ECM0394	Pseudacris	feriarum	AL	Macon	-	allopatry	Pop002	32.529	-85.6016	Y	3.01181	2.72458	N		-	-	-
ECM0396	Pseudacris	feriarum	AL	Macon	-	allopatry	Pop002	32.529	-85.6016	Y	3.14762	2.99573	N		-	-	-
ECM0996	Pseudacris	feriarum	VA	Prince Edward	-	allopatry	Pop016	37.0973	-78.477	Y	2.98127	2.94444	N		-	-	-
ECM0997	Pseudacris	feriarum	VA	Prince Edward	-	allopatry	Pop016	37.0973	-78.477	Y	2.65308	2.53897	N		-	-	-
ECM0998	Pseudacris	feriarum	VA	Prince Edward	-	allopatry	Pop016	37.0973	-78.477	Y	2.99247	2.91037	N		-	-	-
ECM0999	Pseudacris	feriarum	VA	Prince Edward	-	allopatry	Pop016	37.0973	-78.477	Y	2.91636	2.92852	N		-	-	-
ECM1000	Pseudacris	feriarum	VA	Prince Edward	-	allopatry	Pop016	37.0973	-78.477	Y	2.8857	2.84781	N		-	-	-
ECM1002	Pseudacris	feriarum	VA	Prince Edward	-	allopatry	Pop016	37.0973	-78.477	Y	2.99344	3.00639	N		-	-	-
ECM1003	Pseudacris	feriarum	VA	Prince Edward	-	allopatry	Pop016	37.0973	-78.477	Y	2.80759	2.81341	N		-	-	-
ECM1004	Pseudacris	feriarum	VA	Prince Edward	-	allopatry	Pop016	37.0973	-78.477	Y	3.05244	2.83321	N		-	-	-
ECM1005	Pseudacris	feriarum	VA	Prince Edward	-	allopatry	Pop016	37.0973	-78.477	Y	2.84349	2.93916	N		-	-	-
ECM1006	Pseudacris	feriarum	VA	Prince Edward	-	allopatry	Pop016	37.0973	-78.477	Y	2.9677	2.80336	N		-	-	-
ECM1007	Pseudacris	feriarum	VA	Prince Edward	-	allopatry	Pop016	37.0973	-78.477	Y	2.92151	2.80336	N		-	-	-
ECM1008	Pseudacris	feriarum	VA	Prince Edward	-	allopatry	Pop016	37.0973	-78.477	Y	2.82203	3.14631	N		-	-	-
ECM1009	Pseudacris	feriarum	VA	Prince Edward	-	allopatry	Pop016	37.0973	-78.477	Y	2.95431	3.02852	N		-	-	-
ECM1010	Pseudacris	feriarum	VA	Prince Edward	-	allopatry	Pop016	37.0973	-78.477	Y	2.92905	2.8679	N		-	-	-
ECM1013	Pseudacris	feriarum	VA	Prince Edward	-	allopatry	Pop016	37.0973	-78.477	Y	3.02507	2.93916	N		-	-	-
ECM1014	Pseudacris	feriarum	VA	Prince Edward	-	allopatry	Pop016	37.0973	-78.477	Y	3.04721	2.82246	N		-	-	-
ECM1015	Pseudacris	feriarum	VA	Prince Edward	-	allopatry	Pop016	37.0973	-78.477	Y	2.96132	2.99573	N		-	-	-
ECM1016	Pseudacris	feriarum	VA	Prince Edward	-	allopatry	Pop016	37.0973	-78.477	Y	2.97325	3.0239	N		-	-	-
ECM1017	Pseudacris	feriarum	VA	Prince Edward	-	allopatry	Pop016	37.0973	-78.477	Y	2.98214	2.93119	N		-	-	-
ECM1018	Pseudacris	feriarum	VA	Prince Edward	-	allopatry	Pop016	37.0973	-78.477	Y	3.03808	3.14988	N		-	-	-
ECM1430	Pseudacris	feriarum	SC	Greenwood	-	allopatry	Pop014	34.1876	-81.9976	Y	2.98534	3.06027	N		-	-	-
ECM1431	Pseudacris	feriarum	SC	Greenwood	-	allopatry	Pop014	34.1876	-81.9976	Y	2.98632	2.95317	N		-	-	-
ECM1432	Pseudacris	feriarum	SC	Greenwood	-	allopatry	Pop014	34.1876	-81.9976	Y	2.99669	3.12457	N		-	-	-
ECM1433	Pseudacris	feriarum	SC	Greenwood	-	allopatry	Pop014	34.1876	-81.9976	Y	2.93325	2.89037	N		-	-	-
ECM1434	Pseudacris	feriarum	SC	Greenwood	-	allopatry	Pop014	34.1504	-82.1591	Y	2.87344	2.88531	N		-	-	-
ECM1437	Pseudacris	feriarum	SC	Greenwood	-	allopatry	Pop014	34.1504	-82.1591	Y	2.94911	3.02852	N		-	-	-
ECM1439	Pseudacris	feriarum	SC	Greenwood	-	allopatry	Pop014	34.1504	-82.1591	Y	2.89182	2.9634	N		-	-	-
ECM1440	Pseudacris	feriarum	SC	Greenwood	-	allopatry	Pop014	34.1504	-82.1591	Y	2.92621	2.93784	N		-	-	-
ECM1441	Pseudacris	feriarum	SC	Greenwood	-	allopatry	Pop014	34.1504	-82.1591	Y	2.97358	3.23212	N		-	-	-
ECM1442	Pseudacris	feriarum	SC	Greenwood	-	allopatry	Pop014	34.1504	-82.1591	Y	2.86097	2.97041	N		-	-	-
ECM1443	Pseudacris	feriarum	SC	Greenwood	-	allopatry	Pop014	34.1504	-82.1591	Y	3.01216	3.02042	N		-	-	-
ECM1444	Pseudacris	feriarum	SC	Greenwood	-	allopatry	Pop014	34.1504	-82.1591	Y	3.03613	3.08089	N		-	-	-
ECM1446	Pseudacris	feriarum	SC	Greenwood	-	allopatry	Pop014	34.1504	-82.1591	Y	3.01783	2.97738	N		-	-	-
ECM1449	Pseudacris	feriarum	SC	Greenwood	-	allopatry	Pop014	34.1504	-82.1591	Y	2.94861	3.11795	N		-	-	-
ECM1461	Pseudacris	feriarum	GA	Greene	-	allopatry	Pop005	33.5745	-83.2012	Y	3.13198	3.09104	N		-	-	-
ECM1464	Pseudacris	feriarum	GA	Greene	-	allopatry	Pop005	33.5745	-83.2012	Y	3.0627	3.02264	N		-	-	-
ECM7411	Pseudacris	feriarum	NC	Davie	-	allopatry	Pop012	35.9162	-80.6714	Y	2.88682	2.93689	N		-	-	-
ECM7417	Pseudacris	feriarum	NC	Davie	-	allopatry	Pop012	35.9162	-80.6714	Y	2.92808	2.91531	N		-	-	-
ECM7419	Pseudacris	feriarum	NC	Davie	-	allopatry	Pop012	35.9162	-80.6714	Y	3.06195	2.91777	N		-	-	-
ECM7425	Pseudacris	feriarum	NC	Davie	-	allopatry	Pop012	35.9162	-80.6714	Y	2.90372	2.8679	N		-	-	-
ECM7524	Pseudacris	feriarum	AL	Montgomery	-	allopatry	Pop003	32.3335	-86.3616	Y	2.91264	2.95027	N		-	-	-
ECM7531a	Pseudacris	feriarum	AL	Montgomery	-	allopatry	Pop003	32.3335	-86.3616	Y	2.97127	2.80134	N		-	-	-
ECM7531b	Pseudacris	feriarum	AL	Montgomery	-	allopatry	Pop003	32.3335	-86.3616	Y	2.8942	2.86479	N		-	-	-
ECM7531c	Pseudacris	feriarum	AL	Montgomery	-	allopatry	Pop003	32.3335	-86.3616	Y	2.85937	2.8622	N		-	-	-
ECM7531e	Pseudacris	feriarum	AL	Montgomery	-	allopatry	Pop003	32.3335	-86.3616	Y	2.94861	2.89911	N		-	-	-
ECM7531f	Pseudacris	feriarum	AL	Montgomery	-	allopatry	Pop003	32.3335	-86.3616	Y	2.92098	2.77951	N		-	-	-
ECM7531g	Pseudacris	feriarum	AL	Montgomery	-	allopatry	Pop003	32.3335	-86.3616	Y	2.88109	2.87313	N		-	-	-
ECM7531h	Pseudacris	feriarum	AL	Montgomery	-	allopatry	Pop003	32.3335	-86.3616	Y	2.87228	2.95565	N		-	-	-
ECM7531i	Pseudacris	feriarum	AL	Montgomery	-	allopatry	Pop003	32.3335	-86.3616	Y	2.86232	2.83773	N		-	-	-
ECM7531j	Pseudacris	feriarum	AL	Montgomery	-	allopatry	Pop003	32.3335	-86.3616	Y	3.02105	2.94969	N		-	-	-
ECM0225	Pseudacris	nigrita	FL	Liberty	2	sympatry	Pop044	30.1626	-85.0666	Y	2.24548	2.38263	N		-	-	-
ECM0227	Pseudacris	nigrita	FL	Liberty	2	sympatry	Pop044	30.1626	-85.0666	Y	2.16109	2.3979	N		-	-	-
ECM0228	Pseudacris	nigrita	FL	Liberty	2	sympatry	Pop044	30.1626	-85.0666	Y	2.1779	2.37955	N		-	-	-
ECM0229	Pseudacris	nigrita	FL	Liberty	2	sympatry	Pop044	30.1626	-85.0666	Y	2.21436	2.41591	N		-	-	-
ECM0230	Pseudacris	nigrita	FL	Liberty	2	sympatry	Pop044	30.1626	-85.0666	Y	2.1861	2.30259	N		-	-	-
ECM0233	Pseudacris	feriarum	FL	Liberty	2	sympatry	Pop021	30.1626	-85.0666	Y	3.43672	3.06027	N		-	-	-
ECM0234	Pseudacris	feriarum	FL	Liberty	2	sympatry	Pop021	30.1626	-85.0666	Y	3.40458	3.34551	N		-	-	-
ECM0235	Pseudacris	feriarum	FL	Liberty	2	sympatry	Pop021	30.1626	-85.0666	Y	3.42664	3.16125	N		-	-	-
ECM0236	Pseudacris	nigrita	FL	Liberty	2	sympatry	Pop044	30.1626	-85.0666	Y	2.06397	2.37158	N		-	-	-
ECM0237	Pseudacris	nigrita	FL	Liberty	2	sympatry	Pop044	30.1626	-85.0666	Y	1.87857	2.26003	N		-	-	-
ECM0238	Pseudacris	nigrita	FL	Liberty	2	sympatry	Pop044	30.1626	-85.0666	Y	2.11124	2.45674	N		-	-	-
ECM0239	Pseudacris	nigrita	FL	Liberty	2	sympatry	Pop044	30.1626	-85.0666	Y	1.92965	2.33214	N		-	-	-
ECM0240	Pseudacris	nigrita	FL	Liberty	2	sympatry	Pop044	30.1626	-85.0666	Y	2.00641	2.06142	N		-	-	-
ECM0241	Pseudacris	nigrita	FL	Liberty	2	sympatry	Pop044	30.1626	-85.0666	Y	2.05479	2.48491	N		-	-	-
ECM0244	Pseudacris	feriarum	FL	Liberty	2	sympatry	Pop021	30.1843	-85.0259	Y	3.40009	3.20275	N		-	-	-
ECM0245	Pseudacris	feriarum	FL	Liberty	2	sympatry	Pop021	30.1843	-85.0259	Y	3.36678	3.27714	N		-	-	-
ECM0336	Pseudacris	feriarum	FL	Liberty	2	sympatry	Pop021	30.1904	-85.0766	Y	3.39974	2.951	N		-	-	-
ECM0337	Pseudacris	feriarum	FL	Liberty	2	sympatry	Pop021	30.1904	-85.0766	Y	3.43605	3.19867	N		-	-	-
ECM0403	Pseudacris	feriarum	GA	Baker	3	sympatry	Pop022	31.3835	-84.543	Y	3.87062	3.14271	N		-	-	-
ECM0405	Pseudacris	feriarum	GA	Baker	3	sympatry	Pop022	31.3835	-84.543	Y	3.93156	3.09927	N		-	-	-
ECM0410	Pseudacris	feriarum	GA	Baker	3	sympatry	Pop022	31.3835	-84.543	Y	3.9187	3.07192	N		-	-	-
ECM0424	Pseudacris	nigrita	GA	Baker	3	sympatry	Pop045	31.238	-84.5017	Y	2.26516	2.28578	N		-	-	-
ECM0425	Pseudacris	nigrita	GA	Baker	3	sympatry	Pop045	31.238	-84.5017	Y	2.28831	2.19722	N		-	-	-
ECM0426	Pseudacris	nigrita	GA	Baker	3	sympatry	Pop045	31.238	-84.5017	Y	2.04536	2.06801	N		-	-	-
ECM0431	Pseudacris	nigrita	GA	Baker	3	sympatry	Pop045	31.238	-84.5017	Y	2.07483	2.16645	N		-	-	-
ECM0432	Pseudacris	nigrita	GA	Baker	3	sympatry	Pop045	31.238	-84.5017	Y	2.19398	2.18792	N		-	-	-
ECM0434	Pseudacris	nigrita	GA	Baker	3	sympatry	Pop045	31.238	-84.5017	Y	2.11001	2.12823	N		-	-	-
ECM0435	Pseudacris	nigrita	GA	Baker	3	sympatry	Pop045	31.238	-84.5017	Y	2.13294	2.23683	N		-	-	-
ECM0436	Pseudacris	nigrita	GA	Baker	3	sympatry	Pop045	31.238	-84.5017	Y	2.01656	2.18792	N		-	-	-
ECM0437	Pseudacris	nigrita	GA	Baker	3	sympatry	Pop045	31.238	-84.5017	Y	2.10371	2.20727	N		-	-	-
ECM0438	Pseudacris	nigrita	GA	Baker	3	sympatry	Pop045	31.238	-84.5017	Y	2.30532	2.23683	N		-	-	-
ECM0443	Pseudacris	nigrita	SC	Dorchester	6	sympatry	Pop047	33.0956	-80.3156	Y	1.91153	2.10006	N		-	-	-
ECM0444	Pseudacris	nigrita	SC	Dorchester	6	sympatry	Pop047	33.0956	-80.3156	Y	2.05808	1.97716	N		-	-	-
ECM0487	Pseudacris	nigrita	VA	York	9	sympatry	Pop051	37.1779	-76.5007	Y	2.06779	2.1454	N		-	-	-
ECM0488	Pseudacris	nigrita	VA	York	9	sympatry	Pop051	37.1779	-76.5007	Y	1.89966	1.90617	N		-	-	-
ECM1022	Pseudacris	feriarum	VA	York	9	sympatry	Pop034	37.1779	-76.5007	Y	3.01793	3.02042	N		-	-	-
ECM1023	Pseudacris	feriarum	VA	York	9	sympatry	Pop034	37.1779	-76.5007	Y	3.02183	2.92852	N		-	-	-
ECM1024	Pseudacris	feriarum	VA	York	9	sympatry	Pop034	37.1779	-76.5007	Y	3.04509	2.85071	N		-	-	-
ECM1026	Pseudacris	feriarum	VA	York	9	sympatry	Pop034	37.1779	-76.5007	Y	3.0882	2.78949	N		-	-	-
ECM1027	Pseudacris	feriarum	VA	York	9	sympatry	Pop034	37.1779	-76.5007	Y	3.02022	2.77259	N		-	-	-
ECM1028	Pseudacris	feriarum	VA	York	9	sympatry	Pop034	37.1779	-76.5007	Y	2.98921	2.66549	N		-	-	-
ECM1029	Pseudacris	feriarum	VA	York	9	sympatry	Pop034	37.1779	-76.5007	Y	3.11068	3.47019	N		-	-	-
ECM1030	Pseudacris	feriarum	VA	York	9	sympatry	Pop034	37.1779	-76.5007	Y	2.9528	2.67415	N		-	-	-
ECM1031	Pseudacris	feriarum	VA	York	9	sympatry	Pop034	37.1779	-76.5007	Y	2.95864	2.8094	N		-	-	-
ECM1389	Pseudacris	feriarum	SC	Dorchester	6	sympatry	Pop031	32.9204	-80.2346	Y	3.37958	3.56105	N		-	-	-
ECM1392	Pseudacris	feriarum	SC	Dorchester	6	sympatry	Pop031	32.9204	-80.2346	Y	3.30943	3.51368	N		-	-	-
ECM1393	Pseudacris	feriarum	SC	Dorchester	6	sympatry	Pop031	32.9204	-80.2346	Y	3.41649	3.46051	N		-	-	-
ECM1399	Pseudacris	feriarum	SC	Dorchester	6	sympatry	Pop031	32.9204	-80.2346	Y	3.18845	3.46004	N		-	-	-
ECM1401	Pseudacris	feriarum	SC	Dorchester	6	sympatry	Pop031	32.9204	-80.2346	Y	3.16216	3.5293	N		-	-	-
ECM1422	Pseudacris	nigrita	SC	Dorchester	6	sympatry	Pop047	32.083	-80.3136	Y	2.40465	2.06801	N		-	-	-
ECM1423	Pseudacris	nigrita	SC	Dorchester	6	sympatry	Pop047	32.083	-80.3136	Y	2.33914	2.18324	N		-	-	-
ECM1424	Pseudacris	nigrita	SC	Dorchester	6	sympatry	Pop047	32.083	-80.3136	Y	2.33877	2.04307	N		-	-	-
ECM1425	Pseudacris	nigrita	SC	Dorchester	6	sympatry	Pop047	32.083	-80.3136	Y	2.2731	2.19722	N		-	-	-
ECM1426	Pseudacris	nigrita	SC	Dorchester	6	sympatry	Pop047	32.083	-80.3136	Y	2.3491	1.90424	N		-	-	-
ECM1427	Pseudacris	nigrita	SC	Dorchester	6	sympatry	Pop047	32.083	-80.3136	Y	2.25294	2.19722	N		-	-	-
ECM1428	Pseudacris	nigrita	SC	Dorchester	6	sympatry	Pop047	32.083	-80.3136	Y	2.35025	1.97155	N		-	-	-
ECM1429	Pseudacris	nigrita	SC	Dorchester	6	sympatry	Pop047	32.083	-80.3136	Y	2.32561	2.05645	N		-	-	-
ECM1468	Pseudacris	nigrita	SC	Dorchester	6	sympatry	Pop047	33.083	-80.3136	Y	2.11952	1.91239	N		-	-	-
ECM1469	Pseudacris	nigrita	SC	Dorchester	6	sympatry	Pop047	33.083	-80.3136	Y	2.08141	2.22708	N		-	-	-
ECM1470	Pseudacris	nigrita	SC	Dorchester	6	sympatry	Pop047	33.083	-80.3136	Y	1.7177	2.21102	N		-	-	-
ECM1471	Pseudacris	nigrita	SC	Dorchester	6	sympatry	Pop047	33.083	-80.3136	Y	2.00828	2.1848	N		-	-	-
ECM1472	Pseudacris	nigrita	SC	Dorchester	6	sympatry	Pop047	33.083	-80.3136	Y	1.82176	2.19722	N		-	-	-
ECM1477	Pseudacris	nigrita	SC	Dorchester	6	sympatry	Pop047	33.0824	-80.3136	Y	2.14221	2.10684	N		-	-	-
ECM1478	Pseudacris	nigrita	SC	Dorchester	6	sympatry	Pop047	33.0824	-80.3136	Y	2.23138	2.27924	N		-	-	-
ECM1480	Pseudacris	nigrita	SC	Dorchester	6	sympatry	Pop047	33.0824	-80.3136	Y	2.14218	2.15466	N		-	-	-
ECM1482	Pseudacris	feriarum	SC	Dorchester	6	sympatry	Pop031	33.0236	-80.3816	Y	3.41836	3.52046	N		-	-	-
ECM1483	Pseudacris	feriarum	SC	Dorchester	6	sympatry	Pop031	33.0236	-80.3816	Y	3.36821	3.56053	N		-	-	-
ECM1484	Pseudacris	feriarum	SC	Dorchester	6	sympatry	Pop031	33.0236	-80.3816	Y	3.3574	3.70868	N		-	-	-
ECM1491	Pseudacris	nigrita	GA	McIntosh	10	sympatry	Pop042	31.5343	-81.5376	Y	2.04831	2.20727	N		-	-	-
ECM1492	Pseudacris	nigrita	GA	McIntosh	10	sympatry	Pop042	31.5343	-81.5376	Y	2.06577	2.42775	N		-	-	-
ECM1493	Pseudacris	nigrita	GA	McIntosh	10	sympatry	Pop042	31.5343	-81.5376	Y	2.17884	2.36428	N		-	-	-
ECM1494	Pseudacris	nigrita	GA	McIntosh	10	sympatry	Pop042	31.5343	-81.5376	Y	2.14169	2.30259	N		-	-	-
ECM1495	Pseudacris	nigrita	GA	McIntosh	10	sympatry	Pop042	31.5343	-81.5376	Y	2.17869	2.20727	N		-	-	-
ECM1496	Pseudacris	nigrita	GA	McIntosh	10	sympatry	Pop042	31.5343	-81.5376	Y	2.21025	2.21557	N		-	-	-
ECM1497	Pseudacris	nigrita	GA	McIntosh	10	sympatry	Pop042	31.5343	-81.5376	Y	2.0933	2.20727	N		-	-	-
ECM1498	Pseudacris	nigrita	GA	McIntosh	10	sympatry	Pop042	31.5343	-81.5376	Y	2.10383	2.16645	N		-	-	-
ECM1800	Pseudacris	nigrita	GA	McIntosh	10	sympatry	Pop042	31.5343	-81.5376	Y	2.15373	2.37955	N		-	-	-
ECM1802	Pseudacris	nigrita	GA	McIntosh	10	sympatry	Pop042	31.5343	-81.5376	Y	2.09699	2.30259	N		-	-	-
ECM1804	Pseudacris	nigrita	GA	McIntosh	10	sympatry	Pop042	31.5343	-81.5376	Y	1.93216	2.28238	N		-	-	-
ECM1805	Pseudacris	nigrita	GA	McIntosh	10	sympatry	Pop042	31.5343	-81.5376	Y	2.12602	2.16645	N		-	-	-
ECM1807	Pseudacris	nigrita	GA	McIntosh	10	sympatry	Pop042	31.5343	-81.5376	Y	2.17549	2.30259	N		-	-	-
ECM1808	Pseudacris	nigrita	GA	McIntosh	10	sympatry	Pop042	31.5343	-81.5376	Y	2.06996	2.20827	N		-	-	-
ECM1809	Pseudacris	nigrita	GA	McIntosh	10	sympatry	Pop042	31.5343	-81.5376	Y	2.05455	2.23001	N		-	-	-
ECM1811	Pseudacris	nigrita	GA	McIntosh	10	sympatry	Pop042	31.5343	-81.5376	Y	2.04983	2.3979	N		-	-	-
ECM1812	Pseudacris	nigrita	GA	McIntosh	10	sympatry	Pop042	31.5343	-81.5376	Y	2.15442	2.31163	N		-	-	-
ECM1983a	Pseudacris	nigrita	VA	Sussex	8	sympatry	Pop050	36.9174	-77.0729	Y	2.16803	2.37279	N		-	-	-
ECM1983b	Pseudacris	nigrita	VA	Sussex	8	sympatry	Pop050	36.9174	-77.0729	Y	1.99442	2.04476	N		-	-	-
ECM1989	Pseudacris	feriarum	VA	Sussex	8	sympatry	Pop033	36.9914	-77.0306	Y	3.09394	2.81341	N		-	-	-
ECM1992	Pseudacris	feriarum	VA	Sussex	8	sympatry	Pop033	36.9865	-77.0555	Y	3.09332	2.97041	N		-	-	-
ECM1995	Pseudacris	feriarum	VA	Sussex	8	sympatry	Pop033	36.984	-77.0536	Y	3.05628	2.73337	N		-	-	-
ECM1996	Pseudacris	feriarum	VA	Sussex	8	sympatry	Pop033	36.9624	-77.0952	Y	3.09884	2.92511	N		-	-	-
ECM1997	Pseudacris	feriarum	VA	Sussex	8	sympatry	Pop033	36.9624	-77.0952	Y	3.07736	2.92852	N		-	-	-
ECM2004	Pseudacris	nigrita	VA	Sussex	8	sympatry	Pop050	36.9175	-77.0731	Y	2.26948	2.12525	N		-	-	-
ECM2009	Pseudacris	feriarum	VA	Sussex	8	sympatry	Pop033	36.984	-77.0536	Y	3.07664	2.78501	N		-	-	-
ECM2010	Pseudacris	feriarum	VA	Sussex	8	sympatry	Pop033	36.984	-77.0536	Y	2.96424	2.89037	N		-	-	-
ECM2012	Pseudacris	feriarum	VA	Sussex	8	sympatry	Pop033	36.984	-77.0536	Y	2.9065	2.72458	N		-	-	-
ECM2031	Pseudacris	feriarum	VA	Sussex	8	sympatry	Pop033	36.9914	-77.0306	Y	3.06829	2.77259	N		-	-	-
ECM2032	Pseudacris	nigrita	VA	York	9	sympatry	Pop051	37.1731	-76.5157	Y	1.91783	2.04476	N		-	-	-
ECM2033	Pseudacris	nigrita	VA	York	9	sympatry	Pop051	37.1731	-76.5157	Y	1.97706	2.06686	N		-	-	-
ECM2034	Pseudacris	nigrita	VA	York	9	sympatry	Pop051	37.1731	-76.5157	Y	2.02564	2.05645	N		-	-	-
ECM2035	Pseudacris	nigrita	VA	York	9	sympatry	Pop051	37.1731	-76.5157	Y	1.85828	1.94591	N		-	-	-
ECM2036	Pseudacris	nigrita	VA	York	9	sympatry	Pop051	37.1731	-76.5157	Y	1.94437	1.94591	N		-	-	-
ECM2037	Pseudacris	nigrita	VA	York	9	sympatry	Pop051	37.1731	-76.5157	Y	1.87944	1.92181	N		-	-	-
ECM2038	Pseudacris	nigrita	VA	York	9	sympatry	Pop051	37.1731	-76.5157	Y	1.90984	2.03292	N		-	-	-
ECM2039	Pseudacris	nigrita	VA	York	9	sympatry	Pop051	37.1731	-76.5157	Y	1.91037	1.93486	N		-	-	-
ECM2040	Pseudacris	nigrita	VA	York	9	sympatry	Pop051	37.1731	-76.5157	Y	1.83684	1.79176	N		-	-	-
ECM2041	Pseudacris	nigrita	VA	York	9	sympatry	Pop051	37.1731	-76.5157	Y	1.92009	2.00882	N		-	-	-
ECM2044	Pseudacris	nigrita	VA	York	9	sympatry	Pop051	37.1731	-76.5157	Y	1.84811	1.87877	N		-	-	-
ECM2045	Pseudacris	nigrita	VA	York	9	sympatry	Pop051	37.1731	-76.5157	Y	1.8677	2.07944	N		-	-	-
ECM2046	Pseudacris	nigrita	VA	York	9	sympatry	Pop051	37.1731	-76.5157	Y	1.8255	1.97716	N		-	-	-
ECM2047	Pseudacris	nigrita	VA	Sussex	8	sympatry	Pop050	36.9914	-77.0306	Y	2.04385	2.18707	N		-	-	-
ECM2048	Pseudacris	nigrita	VA	Sussex	8	sympatry	Pop050	36.9914	-77.0306	Y	2.14453	2.19722	N		-	-	-
ECM2049	Pseudacris	nigrita	VA	Sussex	8	sympatry	Pop050	36.9914	-77.0306	Y	2.04851	2.19722	N		-	-	-
ECM2050	Pseudacris	feriarum	VA	Sussex	8	sympatry	Pop033	36.9914	-77.0306	Y	3.01262	2.90541	N		-	-	-
ECM2051	Pseudacris	nigrita	VA	Sussex	8	sympatry	Pop050	36.9914	-77.0306	Y	2.08655	1.95881	N		-	-	-
ECM2052	Pseudacris	nigrita	VA	Sussex	8	sympatry	Pop050	36.9914	-77.0306	Y	2.04567	2.11626	N		-	-	-
ECM2053	Pseudacris	nigrita	VA	Sussex	8	sympatry	Pop050	36.9914	-77.0306	Y	2.11819	2.06686	N		-	-	-
ECM2054	Pseudacris	feriarum	VA	Sussex	8	sympatry	Pop033	36.9914	-77.0306	Y	3.15266	2.9634	N		-	-	-
ECM2055	Pseudacris	nigrita	VA	Sussex	8	sympatry	Pop050	36.9914	-77.0306	Y	2.06251	2.05645	N		-	-	-
ECM2056	Pseudacris	nigrita	VA	Sussex	8	sympatry	Pop050	36.9914	-77.0306	Y	2.0405	2.09074	N		-	-	-
ECM2057	Pseudacris	nigrita	VA	Sussex	8	sympatry	Pop050	36.9914	-77.0306	Y	2.12425	2.19722	N		-	-	-
ECM2058	Pseudacris	nigrita	VA	Sussex	8	sympatry	Pop050	36.9914	-77.0306	Y	1.99504	2.06801	N		-	-	-
ECM2059	Pseudacris	nigrita	VA	Sussex	8	sympatry	Pop050	36.9914	-77.0306	Y	2.03394	2.06897	N		-	-	-
ECM2060	Pseudacris	nigrita	VA	Sussex	8	sympatry	Pop050	36.9914	-77.0306	Y	1.9464	2.06686	N		-	-	-
ECM2061	Pseudacris	nigrita	VA	Sussex	8	sympatry	Pop050	36.9914	-77.0306	Y	2.06205	2.18979	N		-	-	-
ECM2062	Pseudacris	nigrita	VA	Sussex	8	sympatry	Pop050	36.9914	-77.0306	Y	2.11696	1.98787	N		-	-	-
ECM2063	Pseudacris	nigrita	VA	Sussex	8	sympatry	Pop050	36.9914	-77.0306	Y	2.15672	1.94591	N		-	-	-
ECM2064	Pseudacris	nigrita	VA	Sussex	8	sympatry	Pop050	36.9914	-77.0306	Y	2.11238	2.05839	N		-	-	-
ECM2065	Pseudacris	nigrita	VA	Sussex	8	sympatry	Pop050	36.9914	-77.0306	Y	2.23769	2.17682	N		-	-	-
ECM2066	Pseudacris	nigrita	VA	Sussex	8	sympatry	Pop050	36.9914	-77.0306	Y	2.25486	2.07944	N		-	-	-
ECM2067	Pseudacris	nigrita	VA	Sussex	8	sympatry	Pop050	36.9914	-77.0306	Y	2.21373	2.24374	N		-	-	-
ECM2068	Pseudacris	nigrita	VA	Sussex	8	sympatry	Pop050	36.9914	-77.0306	Y	2.0724	2.0898	N		-	-	-
ECM5058	Pseudacris	feriarum	SC	Colleton	6	sympatry	Pop030	32.7935	-80.6321	Y	3.2889	3.51453	N		-	-	-
ECM5059	Pseudacris	feriarum	SC	Colleton	6	sympatry	Pop030	32.7935	-80.6321	Y	3.27296	3.35864	N		-	-	-
ECM5068	Pseudacris	feriarum	SC	Colleton	6	sympatry	Pop030	32.8021	-80.6348	Y	3.25479	3.25037	N		-	-	-
ECM5069	Pseudacris	feriarum	SC	Colleton	6	sympatry	Pop030	32.8021	-80.6348	Y	3.24927	3.44468	N		-	-	-
ECM5106	Pseudacris	feriarum	SC	Dorchester	6	sympatry	Pop031	32.9182	-80.1584	Y	3.19108	3.25328	N		-	-	-
ECM5113	Pseudacris	feriarum	SC	Dorchester	6	sympatry	Pop031	33.2159	-80.4219	Y	3.28015	3.29584	N		-	-	-
ECM5115	Pseudacris	feriarum	SC	Dorchester	6	sympatry	Pop031	33.2159	-80.4219	Y	3.2633	3.2581	N		-	-	-
ECM5116	Pseudacris	feriarum	SC	Dorchester	6	sympatry	Pop031	33.2159	-80.4219	Y	3.30085	3.36038	N		-	-	-
ECM5127	Pseudacris	feriarum	GA	Dodge	5	sympatry	Pop023	32.1293	-83.2063	Y	3.3633	3.48295	N		-	-	-
ECM5128	Pseudacris	feriarum	GA	Dodge	5	sympatry	Pop023	32.1293	-83.2063	Y	3.37933	3.32452	N		-	-	-
ECM5129	Pseudacris	feriarum	GA	Dodge	5	sympatry	Pop023	32.1293	-83.2063	Y	3.24159	3.18125	N		-	-	-
ECM5130	Pseudacris	feriarum	GA	Dodge	5	sympatry	Pop023	32.1293	-83.2063	Y	3.26114	3.11795	N		-	-	-
ECM5133	Pseudacris	feriarum	GA	Dodge	5	sympatry	Pop023	32.1293	-83.2063	Y	3.14956	3.05945	N		-	-	-
ECM5965	Pseudacris	feriarum	GA	Appling		sympatry	-	31.9393	-82.3811	Y	3.20274	3.04832	N		-	-	-
ECM5966	Pseudacris	feriarum	GA	Appling		sympatry	-	31.9393	-82.3811	Y	3.2051	3.157	N		-	-	-
ECM7384b	Pseudacris	feriarum	FL	Gulf	2	sympatry	Pop020	30.1503	-85.1335	Y	3.15792	3.04085	N		-	-	-
ECM7384c	Pseudacris	feriarum	FL	Gulf	2	sympatry	Pop020	30.1503	-85.1335	Y	3.20783	3.14631	N		-	-	-
ECM7390	Pseudacris	feriarum	GA	Montgomery	5	sympatry	Pop025	31.9879	-82.5114	Y	3.16981	3.17341	N		-	-	-
ECM7391	Pseudacris	feriarum	GA	Montgomery	5	sympatry	Pop025	31.9879	-82.5114	Y	3.15495	3.27714	N		-	-	-
ECM7565	Pseudacris	feriarum	FL	Liberty	2	sympatry	Pop021	30.2112	-85.0626	Y	3.58107	2.97041	N		-	-	-
ECM7575	Pseudacris	feriarum	FL	Gulf	2	sympatry	Pop020	30.163	-85.1419	Y	3.37565	3.14988	N		-	-	-
ECM7577	Pseudacris	feriarum	FL	Gulf	2	sympatry	Pop020	30.163	-85.1419	Y	3.32857	3.20649	N		-	-	-
HFR106	Pseudacris	putative wild hybrid	SC	Colleton	6	sympatry	-	32.8442	-80.4915	N	-	-	N		-	-	feriarum
HFR200	Pseudacris	putative wild hybrid	VA	Sussex	8	sympatry	-	36.9935	-77.0288	N	-	-	N		-	-	nigrita
HFR201	Pseudacris	putative wild hybrid	VA	Sussex	8	sympatry	-	36.9935	-77.0288	N	-	-	N		-	-	feriarum
HFR313	Pseudacris	putative wild hybrid	VA	Sussex	8	sympatry	-	36.9879	-77.0574	N	-	-	N		-	-	feriarum
HFR328	Pseudacris	putative wild hybrid	VA	Sussex	8	sympatry	-	36.9886	-77.0584	N	-	-	N		-	-	nigrita
ECM0024	Pseudacris	nigrita	FL	Brevard	-	allopatry	Pop035	28.2006	-80.8678	Y	2.55718	2.45674	Y		-	-	-
ECM0025	Pseudacris	nigrita	FL	Brevard	-	allopatry	Pop035	28.2006	-80.8678	Y	2.33516	2.19722	Y		-	-	-
ECM0026	Pseudacris	nigrita	FL	Brevard	-	allopatry	Pop035	28.2006	-80.8678	Y	2.32858	2.16645	Y		-	-	-
ECM0027	Pseudacris	nigrita	FL	Brevard	-	allopatry	Pop035	28.2006	-80.8678	Y	2.26506	2.11626	Y		-	-	-
ECM0028	Pseudacris	nigrita	FL	Brevard	-	allopatry	Pop035	28.2006	-80.8678	Y	2.21772	2.19722	Y		-	-	-
ECM0180	Pseudacris	feriarum	MD	Prince George	-	allopatry	Pop010	38.6909	-77.0137	N	-	-	Y		-	-	-
ECM0181	Pseudacris	feriarum	NC	Wake	-	allopatry	Pop013	35.6238	-78.8999	N	-	-	Y		-	-	-
ECM0182	Pseudacris	feriarum	NC	Wake	-	allopatry	Pop013	35.6238	-78.8999	N	-	-	Y		-	-	-
ECM0183	Pseudacris	feriarum	NC	Wake	-	allopatry	Pop013	35.6701	-78.9068	N	-	-	Y		-	-	-
ECM0184	Pseudacris	feriarum	NC	Wake	-	allopatry	Pop013	35.6701	-78.9068	N	-	-	Y		-	-	-
ECM0186	Pseudacris	feriarum	NC	Wake	-	allopatry	Pop013	35.657	-78.8959	N	-	-	Y		-	-	-
ECM0187	Pseudacris	feriarum	NC	Wake	-	allopatry	Pop013	35.657	-78.8959	N	-	-	Y		-	-	-
ECM0189	Pseudacris	feriarum	NC	Chatham	-	allopatry	Pop011	35.853	-79.1271	N	-	-	Y		-	-	-
ECM0191	Pseudacris	feriarum	NC	Chatham	-	allopatry	Pop011	35.849	-79.08	N	-	-	Y		-	-	-
ECM0192	Pseudacris	feriarum	NC	Chatham	-	allopatry	Pop011	35.849	-79.08	N	-	-	Y		-	-	-
ECM0193	Pseudacris	feriarum	NC	Chatham	-	allopatry	Pop011	35.849	-79.08	N	-	-	Y		-	-	-
ECM0194	Pseudacris	feriarum	NC	Chatham	-	allopatry	Pop011	35.849	-79.08	N	-	-	Y		-	-	-
ECM0261	Pseudacris	nigrita	MS	Harrison	-	allopatry	Pop043	30.501	-88.9083	N	-	-	Y		-	-	-
ECM0280	Pseudacris	nigrita	MS	Harrison	-	allopatry	Pop043	30.501	-88.9083	Y	2.39989	2.46964	Y		-	-	-
ECM0281	Pseudacris	nigrita	MS	Harrison	-	allopatry	Pop043	30.501	-88.9083	Y	2.29514	2.35569	Y		-	-	-
ECM0283	Pseudacris	nigrita	MS	Harrison	-	allopatry	Pop043	30.501	-88.9083	Y	2.31805	2.32949	Y		-	-	-
ECM0284	Pseudacris	nigrita	MS	Harrison	-	allopatry	Pop043	30.501	-88.9083	Y	2.21115	2.15598	Y		-	-	-
ECM0286	Pseudacris	nigrita	MS	Harrison	-	allopatry	Pop043	30.501	-88.9083	Y	2.28665	2.21723	Y		-	-	-
ECM0287	Pseudacris	nigrita	MS	Harrison	-	allopatry	Pop043	30.501	-88.9083	Y	2.23454	2.3206	Y		-	-	-
ECM0288	Pseudacris	nigrita	MS	Harrison	-	allopatry	Pop043	30.501	-88.9083	Y	2.24986	2.48491	Y		-	-	-
ECM0290	Pseudacris	nigrita	MS	Harrison	-	allopatry	Pop043	30.501	-88.9083	Y	2.20749	2.43839	Y		-	-	-
ECM0291	Pseudacris	nigrita	MS	Harrison	-	allopatry	Pop043	30.501	-88.9083	Y	2.29935	2.33537	Y		-	-	-
ECM0293	Pseudacris	nigrita	MS	Harrison	-	allopatry	Pop043	30.501	-88.9083	Y	2.12467	2.3979	Y		-	-	-
ECM0294	Pseudacris	nigrita	MS	Harrison	-	allopatry	Pop043	30.501	-88.9083	Y	2.30535	2.56495	Y		-	-	-
ECM0295	Pseudacris	nigrita	MS	Harrison	-	allopatry	Pop043	30.501	-88.9083	Y	2.0679	2.31163	Y		-	-	-
ECM0299	Pseudacris	feriarum	GA	Banks	-	allopatry	Pop004	34.3322	-83.5654	N	-	-	Y		-	-	-
ECM0300	Pseudacris	feriarum	GA	Banks	-	allopatry	Pop004	34.3322	-83.5654	N	-	-	Y		-	-	-
ECM0301	Pseudacris	feriarum	GA	Banks	-	allopatry	Pop004	34.3322	-83.5654	N	-	-	Y		-	-	-
ECM0302	Pseudacris	feriarum	GA	Banks	-	allopatry	Pop004	34.3322	-83.5654	N	-	-	Y		-	-	-
ECM0303	Pseudacris	feriarum	GA	Banks	-	allopatry	Pop004	34.3322	-83.5654	N	-	-	Y		-	-	-
ECM0371	Pseudacris	nigrita	FL	Franklin	-	allopatry	Pop037	29.7035	-85.1901	N	-	-	Y		-	-	-
ECM0372	Pseudacris	nigrita	FL	Jefferson	-	allopatry	Pop039	30.1981	-84.05	Y	2.40224	2.26868	Y		-	-	-
ECM0373	Pseudacris	nigrita	FL	Jefferson	-	allopatry	Pop039	30.1981	-84.05	Y	2.28008	2.31254	Y		-	-	-
ECM0374	Pseudacris	nigrita	FL	Jefferson	-	allopatry	Pop039	30.1981	-84.05	Y	2.34278	2.43839	Y		-	-	-
ECM0375	Pseudacris	nigrita	FL	Jefferson	-	allopatry	Pop039	30.1981	-84.05	Y	2.33142	2.54771	Y		-	-	-
ECM0376	Pseudacris	nigrita	FL	Jefferson	-	allopatry	Pop039	30.1981	-84.05	Y	2.18151	2.25129	Y		-	-	-
ECM0377	Pseudacris	nigrita	FL	Jefferson	-	allopatry	Pop039	30.1981	-84.05	Y	2.42897	2.18605	Y		-	-	-
ECM0378	Pseudacris	nigrita	FL	Jefferson	-	allopatry	Pop039	30.1981	-84.05	Y	2.41232	2.38774	Y		-	-	-
ECM0379	Pseudacris	nigrita	FL	Jefferson	-	allopatry	Pop039	30.1981	-84.05	Y	2.3826	2.40795	Y		-	-	-
ECM0380	Pseudacris	nigrita	FL	Jefferson	-	allopatry	Pop039	30.1981	-84.05	N	-	-	Y		-	-	-
ECM0387	Pseudacris	feriarum	AL	Macon	-	allopatry	Pop002	32.529	-85.6016	Y	3.15885	2.85263	Y		-	-	-
ECM0388	Pseudacris	feriarum	AL	Macon	-	allopatry	Pop002	32.529	-85.6016	Y	3.16353	3.09104	Y		-	-	-
ECM0389	Pseudacris	feriarum	AL	Macon	-	allopatry	Pop002	32.529	-85.6016	Y	3.10637	2.79321	Y		-	-	-
ECM0390	Pseudacris	feriarum	AL	Macon	-	allopatry	Pop002	32.529	-85.6016	Y	3.12994	2.8462	Y		-	-	-
ECM0391	Pseudacris	feriarum	AL	Macon	-	allopatry	Pop002	32.529	-85.6016	Y	3.1077	2.91235	Y		-	-	-
ECM0392	Pseudacris	feriarum	AL	Macon	-	allopatry	Pop002	32.529	-85.6016	Y	3.06052	2.8824	Y		-	-	-
ECM0393	Pseudacris	feriarum	AL	Macon	-	allopatry	Pop002	32.529	-85.6016	Y	3.119	2.82138	Y		-	-	-
ECM0395	Pseudacris	feriarum	AL	Macon	-	allopatry	Pop002	32.529	-85.6016	Y	3.09868	2.8792	Y		-	-	-
ECM0397	Pseudacris	feriarum	AL	Macon	-	allopatry	Pop002	32.529	-85.6016	Y	3.06515	2.84297	Y		-	-	-
ECM0398	Pseudacris	feriarum	AL	Macon	-	allopatry	Pop002	32.529	-85.6016	Y	3.04005	2.69124	Y		-	-	-
ECM0400	Pseudacris	feriarum	AL	Macon	-	allopatry	Pop002	32.4703	-85.6908	Y	3.05874	2.73003	Y		-	-	-
ECM0464	Pseudacris	feriarum	NC	Davie	-	allopatry	Pop012	35.8982	-80.5764	N	-	-	Y		-	-	-
ECM0465	Pseudacris	feriarum	NC	Davie	-	allopatry	Pop012	35.8982	-80.5764	N	-	-	Y		-	-	-
ECM0466	Pseudacris	feriarum	NC	Davie	-	allopatry	Pop012	35.8982	-80.5764	N	-	-	Y		-	-	-
ECM0467	Pseudacris	feriarum	NC	Davie	-	allopatry	Pop012	35.8982	-80.5764	N	-	-	Y		-	-	-
ECM0630	Pseudacris	feriarum	MD	Harford	-	allopatry	Pop010	39.5078	-76.2195	N	-	-	Y		-	-	-
ECM0631	Pseudacris	feriarum	MD	Harford	-	allopatry	Pop010	39.5078	-76.2195	N	-	-	Y		-	-	-
ECM0671	Pseudacris	nigrita	FL	Franklin	-	allopatry	Pop037	29.7035	-85.1901	N	-	-	Y		-	-	-
ECM0683	Pseudacris	nigrita	FL	Franklin	-	allopatry	Pop037	29.7035	-85.1901	N	-	-	Y		-	-	-
ECM0684	Pseudacris	nigrita	FL	Franklin	-	allopatry	Pop037	29.7035	-85.1901	N	-	-	Y		-	-	-
ECM0685	Pseudacris	nigrita	FL	Franklin	-	allopatry	Pop037	29.7035	-85.1901	N	-	-	Y		-	-	-
ECM0932	Pseudacris	nigrita	FL	Jefferson	-	allopatry	Pop039	30.1981	-84.05	N	-	-	Y		-	-	-
ECM0933	Pseudacris	nigrita	FL	Jefferson	-	allopatry	Pop039	30.1981	-84.05	N	-	-	Y		-	-	-
ECM0934	Pseudacris	nigrita	FL	Jefferson	-	allopatry	Pop039	30.1981	-84.05	N	-	-	Y		-	-	-
ECM0936	Pseudacris	feriarum	AL	Macon	-	allopatry	Pop002	32.4495	-85.6544	N	-	-	Y		-	-	-
ECM0937	Pseudacris	feriarum	AL	Macon	-	allopatry	Pop002	32.4495	-85.6544	N	-	-	Y		-	-	-
ECM0938	Pseudacris	feriarum	AL	Macon	-	allopatry	Pop002	32.4495	-85.6544	N	-	-	Y		-	-	-
ECM0939	Pseudacris	feriarum	AL	Macon	-	allopatry	Pop002	32.4495	-85.6544	N	-	-	Y		-	-	-
ECM0940	Pseudacris	feriarum	AL	Macon	-	allopatry	Pop002	32.4495	-85.6544	N	-	-	Y		-	-	-
ECM0941	Pseudacris	feriarum	AL	Macon	-	allopatry	Pop002	32.4495	-85.6544	N	-	-	Y		-	-	-
ECM0942	Pseudacris	feriarum	AL	Macon	-	allopatry	Pop002	32.4495	-85.6544	N	-	-	Y		-	-	-
ECM0943	Pseudacris	feriarum	AL	Macon	-	allopatry	Pop002	32.4495	-85.6544	N	-	-	Y		-	-	-
ECM0944	Pseudacris	feriarum	AL	Macon	-	allopatry	Pop002	32.4495	-85.6544	N	-	-	Y		-	-	-
ECM0945	Pseudacris	feriarum	AL	Macon	-	allopatry	Pop002	32.4495	-85.6544	N	-	-	Y		-	-	-
ECM0946	Pseudacris	feriarum	AL	Macon	-	allopatry	Pop002	32.4495	-85.6544	N	-	-	Y		-	-	-
ECM0947	Pseudacris	feriarum	AL	Macon	-	allopatry	Pop002	32.4495	-85.6544	N	-	-	Y		-	-	-
ECM0948	Pseudacris	feriarum	AL	Macon	-	allopatry	Pop002	32.4495	-85.6544	N	-	-	Y		-	-	-
ECM0949	Pseudacris	feriarum	AL	Macon	-	allopatry	Pop002	32.4495	-85.6544	N	-	-	Y		-	-	-
ECM0950	Pseudacris	feriarum	AL	Lee	-	allopatry	Pop001	32.6004	-85.5035	N	-	-	Y		-	-	-
ECM0951	Pseudacris	feriarum	AL	Lee	-	allopatry	Pop001	32.6004	-85.5035	N	-	-	Y		-	-	-
ECM0952	Pseudacris	feriarum	AL	Lee	-	allopatry	Pop001	32.6004	-85.5035	N	-	-	Y		-	-	-
ECM0953	Pseudacris	feriarum	AL	Lee	-	allopatry	Pop001	32.6004	-85.5035	N	-	-	Y		-	-	-
ECM0954	Pseudacris	feriarum	AL	Lee	-	allopatry	Pop001	32.6004	-85.5035	N	-	-	Y		-	-	-
ECM0955	Pseudacris	feriarum	AL	Lee	-	allopatry	Pop001	32.6004	-85.5035	N	-	-	Y		-	-	-
ECM0956	Pseudacris	feriarum	AL	Lee	-	allopatry	Pop001	32.6004	-85.5035	N	-	-	Y		-	-	-
ECM0957	Pseudacris	feriarum	AL	Macon	-	allopatry	Pop002	32.5292	-85.602	N	-	-	Y		-	-	-
ECM0977	Pseudacris	feriarum	AL	Macon	-	allopatry	Pop002	32.4495	-85.6544	N	-	-	Y		-	-	-
ECM0978	Pseudacris	feriarum	AL	Macon	-	allopatry	Pop002	32.4495	-85.6544	N	-	-	Y		-	-	-
ECM0979	Pseudacris	feriarum	AL	Macon	-	allopatry	Pop002	32.4495	-85.6544	N	-	-	Y		-	-	-
ECM0980	Pseudacris	feriarum	AL	Macon	-	allopatry	Pop002	32.4495	-85.6544	N	-	-	Y		-	-	-
ECM0981	Pseudacris	feriarum	AL	Macon	-	allopatry	Pop002	32.4495	-85.6544	N	-	-	Y		-	-	-
ECM0982	Pseudacris	feriarum	AL	Macon	-	allopatry	Pop002	32.4495	-85.6544	N	-	-	Y		-	-	-
ECM0985	Pseudacris	feriarum	AL	Lee	-	allopatry	Pop001	32.6004	-85.5035	N	-	-	Y		-	-	-
ECM0986	Pseudacris	feriarum	AL	Lee	-	allopatry	Pop001	32.6004	-85.5035	N	-	-	Y		-	-	-
ECM0987	Pseudacris	feriarum	AL	Lee	-	allopatry	Pop001	32.6004	-85.5035	N	-	-	Y		-	-	-
ECM0988	Pseudacris	feriarum	AL	Lee	-	allopatry	Pop001	32.6004	-85.5035	N	-	-	Y		-	-	-
ECM0989	Pseudacris	feriarum	AL	Lee	-	allopatry	Pop001	32.6004	-85.5035	N	-	-	Y		-	-	-
ECM0990	Pseudacris	feriarum	AL	Lee	-	allopatry	Pop001	32.6004	-85.5035	N	-	-	Y		-	-	-
ECM0991	Pseudacris	feriarum	AL	Lee	-	allopatry	Pop001	32.6004	-85.5035	N	-	-	Y		-	-	-
ECM0993	Pseudacris	feriarum	AL	Lee	-	allopatry	Pop001	32.6004	-85.5035	N	-	-	Y		-	-	-
ECM0994	Pseudacris	feriarum	AL	Lee	-	allopatry	Pop001	32.6004	-85.5035	N	-	-	Y		-	-	-
ECM1011	Pseudacris	feriarum	VA	Prince Edward	-	allopatry	Pop016	37.0973	-78.477	N	-	-	Y		-	-	-
ECM1019	Pseudacris	feriarum	VA	Prince Edward	-	allopatry	Pop016	37.0973	-78.477	N	-	-	Y		-	-	-
ECM1020	Pseudacris	feriarum	VA	Prince Edward	-	allopatry	Pop016	37.0973	-78.477	N	-	-	Y		-	-	-
ECM1021	Pseudacris	feriarum	VA	Prince Edward	-	allopatry	Pop016	37.0973	-78.477	N	-	-	Y		-	-	-
ECM1093	Pseudacris	feriarum	VA	Cumberland	-	allopatry	Pop015	37.5785	-78.2535	N	-	-	Y		-	-	-
ECM1094	Pseudacris	feriarum	VA	Cumberland	-	allopatry	Pop015	37.5785	-78.2535	N	-	-	Y		-	-	-
ECM1095	Pseudacris	feriarum	VA	Cumberland	-	allopatry	Pop015	37.5785	-78.2535	N	-	-	Y		-	-	-
ECM1096	Pseudacris	feriarum	VA	Cumberland	-	allopatry	Pop015	37.5785	-78.2535	N	-	-	Y		-	-	-
ECM1164	Pseudacris	feriarum	MD	Allegany	-	allopatry	Pop008	39.7109	-78.5678	N	-	-	Y		-	-	-
ECM1165	Pseudacris	feriarum	MD	Allegany	-	allopatry	Pop008	39.7109	-78.5678	N	-	-	Y		-	-	-
ECM1166	Pseudacris	feriarum	MD	Allegany	-	allopatry	Pop008	39.7109	-78.5678	N	-	-	Y		-	-	-
ECM1242	Pseudacris	feriarum	AL	Lee	-	allopatry	Pop001	32.6008	-85.4988	N	-	-	Y		-	-	-
ECM1243	Pseudacris	feriarum	AL	Lee	-	allopatry	Pop001	32.6008	-85.4988	N	-	-	Y		-	-	-
ECM1246	Pseudacris	feriarum	AL	Macon	-	allopatry	Pop002	32.4441	-85.6552	N	-	-	Y		-	-	-
ECM1247	Pseudacris	feriarum	AL	Macon	-	allopatry	Pop002	32.4432	-85.653	N	-	-	Y		-	-	-
ECM1248	Pseudacris	feriarum	AL	Macon	-	allopatry	Pop002	32.4432	-85.653	N	-	-	Y		-	-	-
ECM1249	Pseudacris	feriarum	AL	Macon	-	allopatry	Pop002	32.4432	-85.653	N	-	-	Y		-	-	-
ECM1252	Pseudacris	feriarum	AL	Macon	-	allopatry	Pop002	32.4549	-85.6579	N	-	-	Y		-	-	-
ECM1254	Pseudacris	feriarum	AL	Macon	-	allopatry	Pop002	32.4549	-85.6579	N	-	-	Y		-	-	-
ECM1258	Pseudacris	feriarum	AL	Macon	-	allopatry	Pop002	32.4549	-85.6579	N	-	-	Y		-	-	-
ECM1260	Pseudacris	feriarum	AL	Macon	-	allopatry	Pop002	32.4549	-85.6579	N	-	-	Y		-	-	-
ECM1262	Pseudacris	feriarum	AL	Macon	-	allopatry	Pop002	32.4549	-85.6579	N	-	-	Y		-	-	-
ECM1264	Pseudacris	feriarum	AL	Macon	-	allopatry	Pop002	32.4549	-85.6579	N	-	-	Y		-	-	-
ECM1265	Pseudacris	feriarum	AL	Macon	-	allopatry	Pop002	32.4549	-85.6579	N	-	-	Y		-	-	-
ECM1266	Pseudacris	feriarum	AL	Macon	-	allopatry	Pop002	32.4549	-85.6579	N	-	-	Y		-	-	-
ECM1267	Pseudacris	feriarum	AL	Macon	-	allopatry	Pop002	32.4549	-85.6579	N	-	-	Y		-	-	-
ECM1268	Pseudacris	feriarum	AL	Macon	-	allopatry	Pop002	32.4549	-85.6579	N	-	-	Y		-	-	-
ECM1270	Pseudacris	feriarum	AL	Macon	-	allopatry	Pop002	32.4549	-85.6579	N	-	-	Y		-	-	-
ECM1272	Pseudacris	feriarum	AL	Macon	-	allopatry	Pop002	32.4549	-85.6579	N	-	-	Y		-	-	-
ECM1274	Pseudacris	feriarum	AL	Macon	-	allopatry	Pop002	32.4441	-85.6552	N	-	-	Y		-	-	-
ECM1276	Pseudacris	feriarum	AL	Macon	-	allopatry	Pop002	32.4441	-85.6552	N	-	-	Y		-	-	-
ECM1278	Pseudacris	feriarum	AL	Macon	-	allopatry	Pop002	32.4441	-85.6552	N	-	-	Y		-	-	-
ECM1280	Pseudacris	feriarum	AL	Macon	-	allopatry	Pop002	32.4441	-85.6552	N	-	-	Y		-	-	-
ECM1282	Pseudacris	feriarum	AL	Macon	-	allopatry	Pop002	32.4441	-85.6552	N	-	-	Y		-	-	-
ECM1284	Pseudacris	feriarum	AL	Macon	-	allopatry	Pop002	32.4441	-85.6552	N	-	-	Y		-	-	-
ECM1285	Pseudacris	feriarum	AL	Macon	-	allopatry	Pop002	32.4441	-85.6552	N	-	-	Y		-	-	-
ECM1286	Pseudacris	feriarum	AL	Macon	-	allopatry	Pop002	32.4441	-85.6552	N	-	-	Y		-	-	-
ECM1288	Pseudacris	feriarum	AL	Macon	-	allopatry	Pop002	32.4432	-85.653	N	-	-	Y		-	-	-
ECM1289	Pseudacris	feriarum	AL	Macon	-	allopatry	Pop002	32.4432	-85.653	N	-	-	Y		-	-	-
ECM1290	Pseudacris	feriarum	AL	Macon	-	allopatry	Pop002	32.4432	-85.653	N	-	-	Y		-	-	-
ECM1291	Pseudacris	feriarum	AL	Macon	-	allopatry	Pop002	32.4432	-85.653	N	-	-	Y		-	-	-
ECM1292	Pseudacris	feriarum	AL	Macon	-	allopatry	Pop002	32.4432	-85.653	N	-	-	Y		-	-	-
ECM1293	Pseudacris	feriarum	AL	Macon	-	allopatry	Pop002	32.4432	-85.653	N	-	-	Y		-	-	-
ECM1294	Pseudacris	feriarum	AL	Macon	-	allopatry	Pop002	32.4432	-85.653	N	-	-	Y		-	-	-
ECM1295	Pseudacris	feriarum	AL	Macon	-	allopatry	Pop002	32.4432	-85.653	N	-	-	Y		-	-	-
ECM1296	Pseudacris	feriarum	AL	Macon	-	allopatry	Pop002	32.4432	-85.653	N	-	-	Y		-	-	-
ECM1297	Pseudacris	feriarum	AL	Macon	-	allopatry	Pop002	32.4432	-85.653	N	-	-	Y		-	-	-
ECM1298	Pseudacris	feriarum	AL	Macon	-	allopatry	Pop002	32.4549	-85.6579	N	-	-	Y		-	-	-
ECM1300	Pseudacris	feriarum	AL	Macon	-	allopatry	Pop002	32.4549	-85.6579	N	-	-	Y		-	-	-
ECM1302	Pseudacris	feriarum	AL	Macon	-	allopatry	Pop002	32.4549	-85.6579	N	-	-	Y		-	-	-
ECM1304	Pseudacris	feriarum	AL	Macon	-	allopatry	Pop002	32.4549	-85.6579	N	-	-	Y		-	-	-
ECM1306	Pseudacris	feriarum	AL	Macon	-	allopatry	Pop002	32.4549	-85.6579	N	-	-	Y		-	-	-
ECM1308	Pseudacris	feriarum	AL	Macon	-	allopatry	Pop002	32.4549	-85.6579	N	-	-	Y		-	-	-
ECM1312	Pseudacris	feriarum	AL	Macon	-	allopatry	Pop002	32.4549	-85.6579	N	-	-	Y		-	-	-
ECM1314	Pseudacris	feriarum	AL	Macon	-	allopatry	Pop002	32.4549	-85.6579	N	-	-	Y		-	-	-
ECM1336	Pseudacris	feriarum	AL	Macon	-	allopatry	Pop002	32.4441	-85.6552	N	-	-	Y		-	-	-
ECM1338	Pseudacris	feriarum	AL	Macon	-	allopatry	Pop002	32.4441	-85.6552	N	-	-	Y		-	-	-
ECM1340	Pseudacris	feriarum	AL	Macon	-	allopatry	Pop002	32.4441	-85.6552	N	-	-	Y		-	-	-
ECM1346	Pseudacris	feriarum	AL	Macon	-	allopatry	Pop002	32.4441	-85.6552	N	-	-	Y		-	-	-
ECM1348	Pseudacris	feriarum	AL	Macon	-	allopatry	Pop002	32.4441	-85.6552	N	-	-	Y		-	-	-
ECM1350	Pseudacris	feriarum	AL	Macon	-	allopatry	Pop002	32.4441	-85.6552	N	-	-	Y		-	-	-
ECM1352	Pseudacris	feriarum	AL	Macon	-	allopatry	Pop002	32.4441	-85.6552	N	-	-	Y		-	-	-
ECM1354	Pseudacris	feriarum	AL	Macon	-	allopatry	Pop002	32.4441	-85.6552	N	-	-	Y		-	-	-
ECM1368	Pseudacris	feriarum	AL	Macon	-	allopatry	Pop002	32.4441	-85.6552	N	-	-	Y		-	-	-
ECM1435	Pseudacris	feriarum	SC	Greenwood	-	allopatry	Pop014	34.1504	-82.1591	Y	2.91266	2.89037	Y		-	-	-
ECM1436	Pseudacris	feriarum	SC	Greenwood	-	allopatry	Pop014	34.1504	-82.1591	Y	3.05164	3.16548	Y		-	-	-
ECM1438	Pseudacris	feriarum	SC	Greenwood	-	allopatry	Pop014	34.1504	-82.1591	Y	3.00639	2.93482	Y		-	-	-
ECM1445	Pseudacris	feriarum	SC	Greenwood	-	allopatry	Pop014	34.1504	-82.1591	Y	2.9352	2.7213	Y		-	-	-
ECM1447	Pseudacris	feriarum	SC	Greenwood	-	allopatry	Pop014	34.1504	-82.1591	Y	2.98307	3.03975	Y		-	-	-
ECM1448	Pseudacris	feriarum	SC	Greenwood	-	allopatry	Pop014	34.1504	-82.1591	Y	2.95325	2.9634	Y		-	-	-
ECM1450	Pseudacris	feriarum	SC	Greenwood	-	allopatry	Pop014	34.1504	-82.1591	N	-	-	Y		-	-	-
ECM1451	Pseudacris	feriarum	SC	Greenwood	-	allopatry	Pop014	34.1504	-82.1591	N	-	-	Y		-	-	-
ECM1452	Pseudacris	feriarum	SC	Greenwood	-	allopatry	Pop014	34.1504	-82.1591	N	-	-	Y		-	-	-
ECM1453	Pseudacris	feriarum	SC	Greenwood	-	allopatry	Pop014	34.1504	-82.1591	N	-	-	Y		-	-	-
ECM1454	Pseudacris	feriarum	GA	Greene	-	allopatry	Pop005	33.5745	-83.2012	Y	3.01469	2.92998	Y		-	-	-
ECM1455	Pseudacris	feriarum	GA	Greene	-	allopatry	Pop005	33.5745	-83.2012	Y	3.0259	3.09671	Y		-	-	-
ECM1456	Pseudacris	feriarum	GA	Greene	-	allopatry	Pop005	33.5745	-83.2012	Y	3.0454	3.10009	Y		-	-	-
ECM1457	Pseudacris	feriarum	GA	Greene	-	allopatry	Pop005	33.5745	-83.2012	Y	3.14347	3.23212	Y		-	-	-
ECM1458	Pseudacris	feriarum	GA	Greene	-	allopatry	Pop005	33.5745	-83.2012	Y	3.00169	2.96011	Y		-	-	-
ECM1459	Pseudacris	feriarum	GA	Greene	-	allopatry	Pop005	33.5745	-83.2012	Y	3.07069	3.01226	Y		-	-	-
ECM1460	Pseudacris	feriarum	GA	Greene	-	allopatry	Pop005	33.5745	-83.2012	Y	3.08636	3.0805	Y		-	-	-
ECM1462	Pseudacris	feriarum	GA	Greene	-	allopatry	Pop005	33.5745	-83.2012	Y	3.11026	3.05871	Y		-	-	-
ECM1463	Pseudacris	feriarum	GA	Greene	-	allopatry	Pop005	33.5745	-83.2012	Y	3.09222	3.17805	Y		-	-	-
ECM1465	Pseudacris	feriarum	GA	Greene	-	allopatry	Pop005	33.5745	-83.2012	Y	3.20571	3.23868	Y		-	-	-
ECM1466	Pseudacris	feriarum	GA	Greene	-	allopatry	Pop005	33.5745	-83.2012	Y	3.14023	2.99573	Y		-	-	-
ECM1467	Pseudacris	feriarum	GA	Greene	-	allopatry	Pop005	33.5745	-83.2012	Y	3.18891	3.19458	Y		-	-	-
ECM1516	Pseudacris	nigrita	FL	Dixie	-	allopatry	Pop036	29.6781	-83.2515	N	-	-	Y		-	-	-
ECM1536	Pseudacris	nigrita	FL	Dixie	-	allopatry	Pop036	29.6781	-83.2515	N	-	-	Y		-	-	-
ECM1541	Pseudacris	nigrita	FL	Holmes	-	allopatry	Pop038	30.7371	-85.9113	N	-	-	Y		-	-	-
ECM1542	Pseudacris	nigrita	FL	Holmes	-	allopatry	Pop038	30.7371	-85.9113	N	-	-	Y		-	-	-
ECM1543	Pseudacris	nigrita	FL	Holmes	-	allopatry	Pop038	30.7371	-85.9113	N	-	-	Y		-	-	-
ECM1544	Pseudacris	nigrita	FL	Holmes	-	allopatry	Pop038	30.7371	-85.9113	N	-	-	Y		-	-	-
ECM1545	Pseudacris	nigrita	FL	Holmes	-	allopatry	Pop038	30.7371	-85.9113	N	-	-	Y		-	-	-
ECM1546	Pseudacris	nigrita	FL	Holmes	-	allopatry	Pop038	30.731	-85.9303	N	-	-	Y		-	-	-
ECM1547	Pseudacris	nigrita	FL	Walton	-	allopatry	Pop040	30.4823	-85.9545	N	-	-	Y		-	-	-
ECM1548	Pseudacris	nigrita	FL	Walton	-	allopatry	Pop040	30.4823	-85.9545	N	-	-	Y		-	-	-
ECM1549	Pseudacris	nigrita	FL	Walton	-	allopatry	Pop040	30.4823	-85.9545	N	-	-	Y		-	-	-
ECM1550	Pseudacris	nigrita	FL	Walton	-	allopatry	Pop040	30.4823	-85.9545	N	-	-	Y		-	-	-
ECM1551	Pseudacris	nigrita	FL	Walton	-	allopatry	Pop040	30.4823	-85.9545	N	-	-	Y		-	-	-
ECM1552	Pseudacris	nigrita	FL	Walton	-	allopatry	Pop040	30.4823	-85.9545	N	-	-	Y		-	-	-
ECM1553	Pseudacris	nigrita	FL	Walton	-	allopatry	Pop040	30.731	-85.9303	N	-	-	Y		-	-	-
ECM1554	Pseudacris	nigrita	FL	Walton	-	allopatry	Pop040	30.4823	-85.9545	N	-	-	Y		-	-	-
ECM1555	Pseudacris	nigrita	FL	Walton	-	allopatry	Pop040	30.4823	-85.9545	N	-	-	Y		-	-	-
ECM1556	Pseudacris	nigrita	FL	Walton	-	allopatry	Pop040	30.4823	-85.9545	N	-	-	Y		-	-	-
ECM1557	Pseudacris	nigrita	FL	Walton	-	allopatry	Pop040	30.4823	-85.9545	N	-	-	Y		-	-	-
ECM1558	Pseudacris	nigrita	FL	Walton	-	allopatry	Pop040	30.4823	-85.9545	N	-	-	Y		-	-	-
ECM1559	Pseudacris	nigrita	FL	Walton	-	allopatry	Pop040	30.4823	-85.9545	N	-	-	Y		-	-	-
ECM1560	Pseudacris	nigrita	FL	Walton	-	allopatry	Pop040	30.4823	-85.9545	N	-	-	Y		-	-	-
ECM1561	Pseudacris	nigrita	FL	Walton	-	allopatry	Pop040	30.4823	-85.9545	N	-	-	Y		-	-	-
ECM1562	Pseudacris	nigrita	FL	Walton	-	allopatry	Pop040	30.4823	-85.9545	N	-	-	Y		-	-	-
ECM1563	Pseudacris	nigrita	FL	Walton	-	allopatry	Pop040	30.4823	-85.9545	N	-	-	Y		-	-	-
ECM1564	Pseudacris	nigrita	FL	Walton	-	allopatry	Pop040	30.4823	-85.9545	N	-	-	Y		-	-	-
ECM1565	Pseudacris	nigrita	FL	Walton	-	allopatry	Pop040	30.4823	-85.9545	N	-	-	Y		-	-	-
ECM1566	Pseudacris	nigrita	FL	Walton	-	allopatry	Pop040	30.4823	-85.9545	N	-	-	Y		-	-	-
ECM1567	Pseudacris	nigrita	FL	Walton	-	allopatry	Pop040	30.4823	-85.9545	N	-	-	Y		-	-	-
ECM1568	Pseudacris	nigrita	FL	Walton	-	allopatry	Pop040	30.4823	-85.9545	N	-	-	Y		-	-	-
ECM1569	Pseudacris	feriarum	GA	DeKalb	-	allopatry	Pop007	33.688	-84.0843	N	-	-	Y		-	-	-
ECM1570	Pseudacris	feriarum	GA	DeKalb	-	allopatry	Pop007	33.688	-84.0843	N	-	-	Y		-	-	-
ECM1723	Pseudacris	nigrita	FL	Walton	-	allopatry	Pop040	30.4823	-85.9545	N	-	-	Y		-	-	-
ECM1724	Pseudacris	nigrita	FL	Walton	-	allopatry	Pop040	30.4823	-85.9545	N	-	-	Y		-	-	-
ECM1725	Pseudacris	nigrita	FL	Walton	-	allopatry	Pop040	30.4823	-85.9545	N	-	-	Y		-	-	-
ECM1726	Pseudacris	nigrita	FL	Walton	-	allopatry	Pop040	30.4823	-85.9545	N	-	-	Y		-	-	-
ECM1727	Pseudacris	nigrita	FL	Walton	-	allopatry	Pop040	30.4823	-85.9545	N	-	-	Y		-	-	-
ECM1728	Pseudacris	nigrita	FL	Walton	-	allopatry	Pop040	30.4823	-85.9545	N	-	-	Y		-	-	-
ECM1729	Pseudacris	nigrita	FL	Walton	-	allopatry	Pop040	30.4823	-85.9545	N	-	-	Y		-	-	-
ECM1730	Pseudacris	nigrita	FL	Walton	-	allopatry	Pop040	30.4823	-85.9545	N	-	-	Y		-	-	-
ECM1731	Pseudacris	nigrita	FL	Walton	-	allopatry	Pop040	30.4823	-85.9545	N	-	-	Y		-	-	-
ECM1732	Pseudacris	nigrita	FL	Walton	-	allopatry	Pop040	30.4823	-85.9545	N	-	-	Y		-	-	-
ECM1733	Pseudacris	nigrita	FL	Walton	-	allopatry	Pop040	30.4823	-85.9545	N	-	-	Y		-	-	-
ECM1734	Pseudacris	nigrita	FL	Walton	-	allopatry	Pop040	30.4823	-85.9545	N	-	-	Y		-	-	-
ECM1735	Pseudacris	nigrita	FL	Walton	-	allopatry	Pop040	30.4823	-85.9545	N	-	-	Y		-	-	-
ECM1736	Pseudacris	nigrita	FL	Walton	-	allopatry	Pop040	30.4823	-85.9545	N	-	-	Y		-	-	-
ECM1830	Pseudacris	nigrita	FL	Franklin	-	allopatry	Pop037	29.7035	-85.1901	N	-	-	Y		-	-	-
ECM7412	Pseudacris	feriarum	NC	Davie	-	allopatry	Pop012	35.9162	-80.6714	Y	2.79826	2.76737	Y		-	-	-
ECM7413	Pseudacris	feriarum	NC	Davie	-	allopatry	Pop012	35.9162	-80.6714	Y	3.09838	2.982	Y		-	-	-
ECM7415	Pseudacris	feriarum	NC	Davie	-	allopatry	Pop012	35.9162	-80.6714	Y	2.91007	3.06594	Y		-	-	-
ECM7416	Pseudacris	feriarum	NC	Davie	-	allopatry	Pop012	35.9162	-80.6714	Y	2.98792	3.09104	Y		-	-	-
ECM7418	Pseudacris	feriarum	NC	Davie	-	allopatry	Pop012	35.9162	-80.6714	Y	3.0189	2.84222	Y		-	-	-
ECM7420	Pseudacris	feriarum	NC	Davie	-	allopatry	Pop012	35.9162	-80.6714	Y	3.05388	2.8848	Y		-	-	-
ECM7421	Pseudacris	feriarum	NC	Davie	-	allopatry	Pop012	35.9162	-80.6714	Y	2.93593	2.89037	Y		-	-	-
ECM7422	Pseudacris	feriarum	NC	Davie	-	allopatry	Pop012	35.9162	-80.6714	Y	2.89065	2.89499	Y		-	-	-
ECM7423	Pseudacris	feriarum	NC	Davie	-	allopatry	Pop012	35.9162	-80.6714	Y	2.96099	3.02852	Y		-	-	-
ECM7424	Pseudacris	feriarum	NC	Davie	-	allopatry	Pop012	35.9162	-80.6714	Y	3.03952	3.00815	Y		-	-	-
ECM7426	Pseudacris	feriarum	NC	Davie	-	allopatry	Pop012	35.9162	-80.6714	Y	2.86062	3.09927	Y		-	-	-
ECM7427	Pseudacris	feriarum	NC	Davie	-	allopatry	Pop012	35.9162	-80.6714	N	-	-	Y		-	-	-
ECM7522	Pseudacris	feriarum	AL	Montgomery	-	allopatry	Pop003	32.3335	-86.3616	Y	2.91178	2.81341	Y		-	-	-
ECM7523	Pseudacris	feriarum	AL	Montgomery	-	allopatry	Pop003	32.3335	-86.3616	Y	2.92638	2.84385	Y		-	-	-
ECM7525	Pseudacris	feriarum	AL	Montgomery	-	allopatry	Pop003	32.3335	-86.3616	Y	2.81626	2.85559	Y		-	-	-
ECM7526	Pseudacris	feriarum	AL	Montgomery	-	allopatry	Pop003	32.3335	-86.3616	Y	2.84383	2.83773	Y		-	-	-
ECM7527	Pseudacris	feriarum	AL	Montgomery	-	allopatry	Pop003	32.3335	-86.3616	Y	2.8855	2.91777	Y		-	-	-
ECM7528	Pseudacris	feriarum	AL	Montgomery	-	allopatry	Pop003	32.3335	-86.3616	Y	2.89874	2.80336	Y		-	-	-
ECM7529	Pseudacris	feriarum	AL	Montgomery	-	allopatry	Pop003	32.3335	-86.3616	Y	2.97226	2.88573	Y		-	-	-
ECM7530	Pseudacris	feriarum	AL	Montgomery	-	allopatry	Pop003	32.3335	-86.3616	Y	2.95504	2.78809	Y		-	-	-
ECM7531	Pseudacris	feriarum	AL	Montgomery	-	allopatry	Pop003	32.3335	-86.3616	Y	2.95052	2.91235	Y		-	-	-
JTC2578	Pseudacris	feriarum	GA	Oglethorpe	-	allopatry	Pop006	33.8628	-83.4089	N	-	-	Y		-	-	-
JTC2579	Pseudacris	feriarum	GA	Oglethorpe	-	allopatry	Pop006	33.8628	-83.4089	N	-	-	Y		-	-	-
JTC2580	Pseudacris	feriarum	GA	Oglethorpe	-	allopatry	Pop006	33.8628	-83.4089	N	-	-	Y		-	-	-
JTC2731	Pseudacris	feriarum	MD	Anne Arundel	-	allopatry	Pop009	38.8283	-76.5389	N	-	-	Y		-	-	-
JTC2732	Pseudacris	feriarum	MD	Anne Arundel	-	allopatry	Pop009	38.8283	-76.5389	N	-	-	Y		-	-	-
JTC2733	Pseudacris	feriarum	MD	Anne Arundel	-	allopatry	Pop009	38.8283	-76.5389	N	-	-	Y		-	-	-
JTC2734	Pseudacris	feriarum	MD	Anne Arundel	-	allopatry	Pop009	38.8283	-76.5389	N	-	-	Y		-	-	-
JTC2735	Pseudacris	feriarum	MD	Anne Arundel	-	allopatry	Pop009	38.8283	-76.5389	N	-	-	Y		-	-	-
091b-10Feb08	Pseudacris	laboratory-created pure feriarum	FL	Liberty	2	laboratory cross	Pop017	n/a	n/a	Y	3.52455	3.37314	Y	1	laboratory-created pure feriarum	laboratory-created pure feriarum	-
121a_1-07Feb08	Pseudacris	laboratory-created hybrid	FL	Liberty	2	laboratory cross	Pop017	n/a	n/a	Y	3.00568	2.82197	Y	0.682	laboratory-created hybrid	laboratory-created hybrid	-
121A_2-07Feb08	Pseudacris	laboratory-created hybrid	FL	Liberty	2	laboratory cross	Pop017	n/a	n/a	Y	3.00568	2.82197	Y	0.621	laboratory-created hybrid	laboratory-created hybrid	-
146a-07Feb08	Pseudacris	laboratory-created hybrid	FL	Liberty	2	laboratory cross	Pop017	n/a	n/a	Y	3.08053	2.64901	Y	0.641	laboratory-created hybrid	laboratory-created hybrid	-
150a-06Feb08	Pseudacris	laboratory-created hybrid	FL	Liberty	2	laboratory cross	Pop017	n/a	n/a	Y	2.98682	2.98871	Y	0.648	laboratory-created hybrid	laboratory-created hybrid	-
187a-11Feb08	Pseudacris	laboratory-created hybrid	FL	Liberty	2	laboratory cross	Pop017	n/a	n/a	Y	3.5351	3.46574	Y	0.694	laboratory-created hybrid	laboratory-created hybrid	-
189b-16Feb08-4	Pseudacris	laboratory-created hybrid	FL	Liberty	2	laboratory cross	Pop017	n/a	n/a	Y	3.03509	2.79911	Y	0.559	laboratory-created hybrid	laboratory-created hybrid	-
197b-08Feb08	Pseudacris	laboratory-created hybrid	FL	Liberty	2	laboratory cross	Pop017	n/a	n/a	Y	2.91345	2.65816	Y	0.571	laboratory-created hybrid	laboratory-created hybrid	-
205b-15Feb08	Pseudacris	laboratory-created hybrid	FL	Liberty	2	laboratory cross	Pop017	n/a	n/a	Y	2.6596	2.59376	Y	0.644	laboratory-created hybrid	laboratory-created hybrid	-
211a-16Feb08	Pseudacris	laboratory-created hybrid	FL	Liberty	2	laboratory cross	Pop017	n/a	n/a	Y	2.87992	2.70203	Y	0.677	laboratory-created hybrid	laboratory-created hybrid	-
221a-04Feb08	Pseudacris	laboratory-created pure feriarum	FL	Liberty	2	laboratory cross	Pop017	n/a	n/a	Y	3.5195	3.33506	Y	1	laboratory-created pure feriarum	laboratory-created pure feriarum	-
228a-09Feb08	Pseudacris	laboratory-created hybrid	FL	Liberty	2	laboratory cross	Pop017	n/a	n/a	Y	3.36586	3.16548	Y	0.741	laboratory-created hybrid	laboratory-created hybrid	-
235a-09Feb08	Pseudacris	laboratory-created pure feriarum	FL	Liberty	2	laboratory cross	Pop017	n/a	n/a	Y	3.33465	3.48768	Y	0.998	laboratory-created pure feriarum	laboratory-created pure feriarum	-
ECM0232	Pseudacris	feriarum	FL	Liberty	2	sympatry	Pop021	30.1626	-85.0666	Y	3.48366	3.10906	Y	0.721	hybrid	hybrid	feriarum
ECM0242	Pseudacris	nigrita	FL	Liberty	2	sympatry	Pop044	30.1626	-85.0666	N	-	-	Y	0.327	hybrid	hybrid	nigrita
ECM0243	Pseudacris	nigrita	FL	Liberty	2	sympatry	Pop044	30.1626	-85.0666	N	-	-	Y	0.367	hybrid	hybrid	nigrita
ECM0248	Pseudacris	feriarum	FL	Liberty	2	sympatry	Pop021	30.1843	-85.0259	Y	3.38648	3.43399	Y	0.898	feriarum	hybrid	-
ECM0249	Pseudacris	feriarum	FL	Liberty	2	sympatry	Pop021	30.1843	-85.0259	N	-	-	Y	0.839	feriarum	hybrid	-
ECM0339	Pseudacris	feriarum	FL	Liberty	2	sympatry	Pop021	30.1626	-85.0666	N	-	-	Y	0.912	feriarum	feriarum	-
ECM0340	Pseudacris	nigrita	FL	Liberty	2	sympatry	Pop044	30.1626	-85.0666	Y	2.37661	2.06897	Y	0.194	nigrita	hybrid	-
ECM0341	Pseudacris	feriarum	FL	Liberty	2	sympatry	Pop021	30.1626	-85.0666	N	-	-	Y	0.936	feriarum	feriarum	-
ECM0343	Pseudacris	feriarum	FL	Liberty	2	sympatry	Pop021	30.1626	-85.0666	Y	3.3237	2.9634	Y	0.782	feriarum	hybrid	-
ECM0344	Pseudacris	feriarum	FL	Liberty	2	sympatry	Pop021	30.1626	-85.0666	Y	3.26774	3.05871	Y	1	feriarum	feriarum	-
ECM0345	Pseudacris	feriarum	FL	Liberty	2	sympatry	Pop021	30.1626	-85.0666	Y	3.29264	3.23868	Y	0.946	feriarum	feriarum	-
ECM0346	Pseudacris	feriarum	FL	Liberty	2	sympatry	Pop021	30.1743	-85.0692	Y	3.33179	3.38197	Y	0.874	feriarum	feriarum	-
ECM0347	Pseudacris	feriarum	FL	Liberty	2	sympatry	Pop021	30.1743	-85.0692	Y	3.49367	3.3419	Y	0.932	feriarum	hybrid	-
ECM0348	Pseudacris	feriarum	FL	Liberty	2	sympatry	Pop021	30.1534	-85.068	Y	3.46778	2.9768	Y	0.939	feriarum	feriarum	-
ECM0349	Pseudacris	nigrita	FL	Liberty	2	sympatry	Pop044	30.0622	-85.0415	N	-	-	Y	0.213	nigrita	hybrid	-
ECM0350	Pseudacris	nigrita	FL	Liberty	2	sympatry	Pop044	30.0622	-85.0415	N	-	-	Y	0	nigrita	nigrita	-
ECM0351	Pseudacris	nigrita	FL	Liberty	2	sympatry	Pop044	30.0622	-85.0415	N	-	-	Y	0.323	hybrid	hybrid	nigrita
ECM0352	Pseudacris	nigrita	FL	Liberty	2	sympatry	Pop044	30.0622	-85.0415	N	-	-	Y	0.356	hybrid	hybrid	nigrita
ECM0353	Pseudacris	nigrita	FL	Liberty	2	sympatry	Pop044	30.0622	-85.0415	N	-	-	Y	0.543	hybrid	hybrid	nigrita
ECM0354	Pseudacris	nigrita	FL	Liberty	2	sympatry	Pop044	30.0622	-85.0415	N	-	-	Y	0.493	hybrid	hybrid	nigrita
ECM0355	Pseudacris	nigrita	FL	Liberty	2	sympatry	Pop044	30.0622	-85.0415	N	-	-	Y	0.385	hybrid	hybrid	nigrita
ECM0356	Pseudacris	nigrita	FL	Liberty	2	sympatry	Pop044	30.0622	-85.0415	N	-	-	Y	0.268	hybrid	hybrid	nigrita
ECM0357	Pseudacris	nigrita	FL	Liberty	2	sympatry	Pop044	30.0622	-85.0415	N	-	-	Y	0.262	hybrid	hybrid	nigrita
ECM0358	Pseudacris	nigrita	FL	Liberty	2	sympatry	Pop044	30.0622	-85.0415	N	-	-	Y	0.08	nigrita	hybrid	-
ECM0359	Pseudacris	nigrita	FL	Liberty	2	sympatry	Pop044	30.1437	-84.9766	Y	2.10247	2.18324	Y	0.104	nigrita	hybrid	-
ECM0360	Pseudacris	nigrita	FL	Liberty	2	sympatry	Pop044	30.1437	-84.9766	Y	2.30545	2.37491	Y	0	nigrita	nigrita	-
ECM0361	Pseudacris	nigrita	FL	Liberty	2	sympatry	Pop044	30.1437	-84.9766	Y	2.31839	2.07944	Y	0.227	nigrita	hybrid	-
ECM0362	Pseudacris	nigrita	FL	Liberty	2	sympatry	Pop044	30.1437	-84.9766	Y	2.02927	2.18707	Y	0	nigrita	nigrita	-
ECM0363	Pseudacris	nigrita	FL	Liberty	2	sympatry	Pop044	30.1437	-84.9766	Y	2.20464	2.29345	Y	0.367	hybrid	hybrid	nigrita
ECM0364	Pseudacris	nigrita	FL	Liberty	2	sympatry	Pop044	30.1437	-84.9766	Y	2.06619	2.25712	Y	0.185	nigrita	hybrid	-
ECM0366	Pseudacris	nigrita	FL	Liberty	2	sympatry	Pop044	30.1437	-84.9766	Y	2.18681	2.06546	Y	0.326	hybrid	hybrid	nigrita
ECM0367	Pseudacris	feriarum	FL	Liberty	2	sympatry	Pop021	30.1813	-85.0758	Y	3.23366	3.35574	Y	0.977	feriarum	feriarum	-
ECM0370	Pseudacris	nigrita	FL	Liberty	2	sympatry	Pop044	30.1371	-85.0689	N	-	-	Y	0.131	nigrita	hybrid	-
ECM0384	Pseudacris	feriarum	GA	Seminole	-	sympatry	Pop026	31.0223	-84.8292	N	-	-	Y	0.941	feriarum	hybrid	-
ECM0385	Pseudacris	feriarum	GA	Seminole	-	sympatry	Pop026	31.0223	-84.8292	N	-	-	Y	0.759	feriarum	hybrid	-
ECM0401	Pseudacris	feriarum	GA	Baker	3	sympatry	Pop022	31.3685	-84.5504	Y	3.85351	3.37666	Y	0.94	feriarum	feriarum	-
ECM0402	Pseudacris	feriarum	GA	Baker	3	sympatry	Pop022	31.3835	-84.543	Y	3.90931	3.19185	Y	0.848	feriarum	hybrid	-
ECM0404	Pseudacris	feriarum	GA	Baker	3	sympatry	Pop022	31.3835	-84.543	Y	3.85463	3.07438	Y	0.861	feriarum	hybrid	-
ECM0406	Pseudacris	feriarum	GA	Baker	3	sympatry	Pop022	31.3835	-84.543	Y	3.87956	3.03975	Y	0.829	feriarum	hybrid	-
ECM0407	Pseudacris	feriarum	GA	Baker	3	sympatry	Pop022	31.3835	-84.543	Y	3.84032	3.23541	Y	0.832	feriarum	hybrid	-
ECM0409	Pseudacris	feriarum	GA	Baker	3	sympatry	Pop022	31.3835	-84.543	Y	3.78415	3.31253	Y	0.863	feriarum	hybrid	-
ECM0411	Pseudacris	feriarum	GA	Baker	3	sympatry	Pop022	31.3835	-84.543	Y	3.92043	3.11352	Y	0.887	feriarum	feriarum	-
ECM0412	Pseudacris	feriarum	GA	Baker	3	sympatry	Pop022	31.3835	-84.543	Y	3.80489	3.18935	Y	0.823	feriarum	hybrid	-
ECM0413	Pseudacris	feriarum	GA	Baker	3	sympatry	Pop022	31.3835	-84.543	Y	3.82606	3.14728	Y	0.872	feriarum	hybrid	-
ECM0414	Pseudacris	feriarum	GA	Baker	3	sympatry	Pop022	31.3835	-84.543	Y	3.71172	3.36384	Y	0.83	feriarum	hybrid	-
ECM0416	Pseudacris	feriarum	GA	Baker	3	sympatry	Pop022	31.3835	-84.543	N	-	-	Y	1	feriarum	feriarum	-
ECM0417	Pseudacris	feriarum	GA	Baker	3	sympatry	Pop022	31.3835	-84.543	N	-	-	Y	1	feriarum	feriarum	-
ECM0418	Pseudacris	feriarum	GA	Baker	3	sympatry	Pop022	31.3835	-84.543	N	-	-	Y	0.85	feriarum	hybrid	-
ECM0421	Pseudacris	feriarum	GA	Baker	3	sympatry	Pop022	31.2552	-84.5066	N	-	-	Y	0.841	feriarum	hybrid	-
ECM0422	Pseudacris	nigrita	GA	Baker	3	sympatry	Pop045	31.238	-84.5017	Y	1.61371	2.0898	Y	0.309	hybrid	hybrid	nigrita
ECM0423	Pseudacris	nigrita	GA	Baker	3	sympatry	Pop045	31.238	-84.5017	Y	2.16587	2.17998	Y	0.241	nigrita	hybrid	-
ECM0427	Pseudacris	nigrita	GA	Baker	3	sympatry	Pop045	31.238	-84.5017	Y	2.27896	2.30259	Y	0.291	hybrid	hybrid	nigrita
ECM0428	Pseudacris	nigrita	GA	Baker	3	sympatry	Pop045	31.238	-84.5017	Y	2.27625	2.22462	Y	0.379	hybrid	hybrid	nigrita
ECM0429	Pseudacris	nigrita	GA	Baker	3	sympatry	Pop045	31.238	-84.5017	Y	2.24742	2.19722	Y	0.352	hybrid	hybrid	nigrita
ECM0430	Pseudacris	nigrita	GA	Baker	3	sympatry	Pop045	31.238	-84.5017	Y	2.19825	2.30259	Y	0.447	hybrid	hybrid	nigrita
ECM0433	Pseudacris	nigrita	GA	Baker	3	sympatry	Pop045	31.238	-84.5017	Y	2.25493	2.23001	Y	0.165	nigrita	hybrid	-
ECM0439	Pseudacris	nigrita	GA	Baker	3	sympatry	Pop045	31.238	-84.5017	N	-	-	Y	0.302	hybrid	hybrid	nigrita
ECM0440	Pseudacris	nigrita	GA	Baker	3	sympatry	Pop045	31.238	-84.5017	N	-	-	Y	0.357	hybrid	hybrid	nigrita
ECM0441	Pseudacris	feriarum	SC	Dorchester	6	sympatry	Pop031	32.9552	-80.2613	Y	3.33456	3.22883	Y	0.957	feriarum	feriarum	-
ECM0442	Pseudacris	nigrita	SC	Dorchester	6	sympatry	Pop047	33.0956	-80.3156	Y	1.91153	2.10006	Y	0.163	nigrita	hybrid	-
ECM0481	Pseudacris	feriarum	VA	York	9	sympatry	Pop034	37.1779	-76.5007	Y	3.03694	2.83321	Y	0.976	feriarum	feriarum	-
ECM0482	Pseudacris	nigrita	VA	York	9	sympatry	Pop051	37.1779	-76.5007	Y	1.82491	1.93284	Y	0.375	hybrid	hybrid	nigrita
ECM0483	Pseudacris	nigrita	VA	York	9	sympatry	Pop051	37.1779	-76.5007	Y	1.90134	1.93284	Y	0.309	hybrid	hybrid	nigrita
ECM0484	Pseudacris	feriarum	VA	York	9	sympatry	Pop034	37.1779	-76.5007	N	-	-	Y	0.92	feriarum	hybrid	-
ECM0489	Pseudacris	feriarum	VA	York	9	sympatry	Pop034	37.1779	-76.5007	Y	2.89966	2.65324	Y	1	feriarum	feriarum	-
ECM0490	Pseudacris	feriarum	VA	York	9	sympatry	Pop034	37.1779	-76.5007	Y	3.15404	2.87795	Y	1	feriarum	feriarum	-
ECM0491	Pseudacris	feriarum	VA	York	9	sympatry	Pop034	37.1779	-76.5007	Y	2.98081	2.8006	Y	1	feriarum	feriarum	-
ECM0492	Pseudacris	feriarum	VA	York	9	sympatry	Pop034	37.1779	-76.5007	Y	3.02176	2.76562	Y	1	feriarum	feriarum	-
ECM0493	Pseudacris	feriarum	VA	York	9	sympatry	Pop034	37.1779	-76.5007	Y	3.10417	2.8824	Y	0.985	feriarum	feriarum	-
ECM0494	Pseudacris	feriarum	VA	York	9	sympatry	Pop034	37.1779	-76.5007	Y	2.89074	2.76116	Y	1	feriarum	feriarum	-
ECM0495	Pseudacris	feriarum	VA	York	9	sympatry	Pop034	37.1779	-76.5007	Y	3.0611	2.75366	Y	1	feriarum	feriarum	-
ECM0496	Pseudacris	feriarum	VA	York	9	sympatry	Pop034	37.1779	-76.5007	Y	3.08572	2.76891	Y	0.91	feriarum	hybrid	-
ECM0497	Pseudacris	feriarum	VA	York	9	sympatry	Pop034	37.1779	-76.5007	Y	2.95023	2.90541	Y	1	feriarum	feriarum	-
ECM0498	Pseudacris	nigrita	VA	York	9	sympatry	Pop051	37.1779	-76.5007	Y	1.64574	2.05412	Y	0.258	hybrid	hybrid	nigrita
ECM0609	Pseudacris	nigrita	VA	Prince George	7	sympatry	Pop048	37.1229	-77.1094	N	-	-	Y	0	nigrita	nigrita	-
ECM0610	Pseudacris	nigrita	VA	Prince George	7	sympatry	Pop048	37.1229	-77.1094	N	-	-	Y	0.188	nigrita	hybrid	-
ECM0611	Pseudacris	nigrita	VA	Prince George	7	sympatry	Pop048	37.1229	-77.1094	N	-	-	Y	0.218	nigrita	hybrid	-
ECM0614	Pseudacris	nigrita	VA	Prince George	7	sympatry	Pop048	37.1223	-77.1436	N	-	-	Y	0.176	nigrita	hybrid	-
ECM0665	Pseudacris	feriarum	VA	Prince George	7	sympatry	Pop032	37.1229	-77.1094	N	-	-	Y	1	feriarum	feriarum	-
ECM0666	Pseudacris	nigrita	VA	Sussex	8	sympatry	Pop050	36.8921	-77.0628	N	-	-	Y	0.267	hybrid	hybrid	nigrita
ECM0667	Pseudacris	nigrita	VA	Sussex	8	sympatry	Pop050	36.8921	-77.0628	N	-	-	Y	0.149	nigrita	hybrid	-
ECM0669	Pseudacris	nigrita	FL	Liberty	2	sympatry	Pop044	30.1909	-85.0767	N	-	-	Y	0.139	nigrita	hybrid	-
ECM0670	Pseudacris	nigrita	FL	Liberty	2	sympatry	Pop044	30.1909	-85.0767	N	-	-	Y	0.153	nigrita	hybrid	-
ECM0672	Pseudacris	feriarum	FL	Liberty	2	sympatry	Pop021	30.22	-85.0513	N	-	-	Y	0.749	hybrid	hybrid	feriarum
ECM0673	Pseudacris	feriarum	FL	Liberty	2	sympatry	Pop021	30.22	-85.0513	N	-	-	Y	0.85	feriarum	hybrid	-
ECM0674	Pseudacris	feriarum	FL	Liberty	2	sympatry	Pop021	30.22	-85.0513	N	-	-	Y	0.854	feriarum	hybrid	-
ECM0675	Pseudacris	feriarum	FL	Liberty	2	sympatry	Pop021	30.22	-85.0513	N	-	-	Y	0.9	feriarum	hybrid	-
ECM0677	Pseudacris	feriarum	FL	Liberty	2	sympatry	Pop021	30.22	-85.0513	N	-	-	Y	0.829	feriarum	hybrid	-
ECM0678	Pseudacris	feriarum	FL	Liberty	2	sympatry	Pop021	30.22	-85.0513	N	-	-	Y	0.863	feriarum	hybrid	-
ECM0679	Pseudacris	feriarum	FL	Liberty	2	sympatry	Pop021	30.22	-85.0513	N	-	-	Y	0.813	feriarum	hybrid	-
ECM0680	Pseudacris	feriarum	FL	Liberty	2	sympatry	Pop021	30.22	-85.0513	N	-	-	Y	0.861	feriarum	hybrid	-
ECM0681	Pseudacris	feriarum	FL	Liberty	2	sympatry	Pop021	30.22	-85.0513	N	-	-	Y	0.698	hybrid	hybrid	feriarum
ECM0682	Pseudacris	feriarum	FL	Liberty	2	sympatry	Pop021	30.22	-85.0513	N	-	-	Y	1	feriarum	feriarum	-
ECM0740	Pseudacris	feriarum	FL	Liberty	2	sympatry	Pop021	30.157	-85.067	N	-	-	Y	0.804	feriarum	hybrid	-
ECM0741	Pseudacris	nigrita	FL	Liberty	2	sympatry	Pop044	30.157	-85.067	N	-	-	Y	0.246	nigrita	hybrid	-
ECM0742	Pseudacris	feriarum	FL	Liberty	2	sympatry	Pop021	30.1842	-85.0259	N	-	-	Y	0.834	feriarum	hybrid	-
ECM0743	Pseudacris	feriarum	FL	Liberty	2	sympatry	Pop021	30.1842	-85.0259	N	-	-	Y	0.87	feriarum	hybrid	-
ECM0745	Pseudacris	feriarum	FL	Liberty	2	sympatry	Pop021	30.1842	-85.0259	N	-	-	Y	1	feriarum	feriarum	-
ECM0746	Pseudacris	feriarum	FL	Liberty	2	sympatry	Pop021	30.1842	-85.0259	N	-	-	Y	0.925	feriarum	hybrid	-
ECM0747	Pseudacris	feriarum	FL	Liberty	2	sympatry	Pop021	30.1842	-85.0259	N	-	-	Y	0.669	hybrid	hybrid	feriarum
ECM0748	Pseudacris	feriarum	FL	Liberty	2	sympatry	Pop021	30.1842	-85.0259	N	-	-	Y	0.671	hybrid	hybrid	feriarum
ECM0751	Pseudacris	feriarum	FL	Liberty	2	sympatry	Pop021	30.1842	-85.0259	N	-	-	Y	0.692	hybrid	hybrid	feriarum
ECM0752	Pseudacris	feriarum	FL	Liberty	2	sympatry	Pop021	30.1842	-85.0259	N	-	-	Y	0.812	feriarum	hybrid	-
ECM0753	Pseudacris	feriarum	FL	Liberty	2	sympatry	Pop021	30.1842	-85.0259	N	-	-	Y	0.991	feriarum	feriarum	-
ECM0754	Pseudacris	feriarum	FL	Liberty	2	sympatry	Pop021	30.1842	-85.0259	N	-	-	Y	0.661	hybrid	hybrid	feriarum
ECM0755	Pseudacris	feriarum	FL	Liberty	2	sympatry	Pop021	30.1842	-85.0259	N	-	-	Y	0.906	feriarum	hybrid	-
ECM0756	Pseudacris	feriarum	FL	Liberty	2	sympatry	Pop021	30.1842	-85.0259	N	-	-	Y	1	feriarum	feriarum	-
ECM0759	Pseudacris	feriarum	FL	Liberty	2	sympatry	Pop021	30.1842	-85.0259	N	-	-	Y	0.895	feriarum	feriarum	-
ECM0760	Pseudacris	feriarum	FL	Liberty	2	sympatry	Pop021	30.1842	-85.0259	N	-	-	Y	0.918	feriarum	hybrid	-
ECM0762	Pseudacris	feriarum	FL	Liberty	2	sympatry	Pop021	30.1842	-85.0259	N	-	-	Y	0.833	feriarum	hybrid	-
ECM0764	Pseudacris	feriarum	FL	Liberty	2	sympatry	Pop021	30.1842	-85.0259	N	-	-	Y	1	feriarum	feriarum	-
ECM0765	Pseudacris	feriarum	FL	Liberty	2	sympatry	Pop021	30.1842	-85.0259	N	-	-	Y	0.901	feriarum	hybrid	-
ECM0767	Pseudacris	feriarum	FL	Liberty	2	sympatry	Pop021	30.1842	-85.0259	N	-	-	Y	0.878	feriarum	feriarum	-
ECM0768	Pseudacris	feriarum	FL	Liberty	2	sympatry	Pop021	30.1842	-85.0259	N	-	-	Y	0.873	feriarum	hybrid	-
ECM0769	Pseudacris	feriarum	FL	Liberty	2	sympatry	Pop021	30.1842	-85.0259	N	-	-	Y	0.723	hybrid	hybrid	feriarum
ECM0770	Pseudacris	feriarum	FL	Liberty	2	sympatry	Pop021	30.1842	-85.0259	N	-	-	Y	0.899	feriarum	hybrid	-
ECM0771	Pseudacris	feriarum	FL	Liberty	2	sympatry	Pop021	30.1842	-85.0259	N	-	-	Y	0.708	hybrid	hybrid	feriarum
ECM0772	Pseudacris	feriarum	FL	Liberty	2	sympatry	Pop021	30.1842	-85.0259	N	-	-	Y	0.914	feriarum	hybrid	-
ECM0773	Pseudacris	feriarum	FL	Liberty	2	sympatry	Pop021	30.1842	-85.0259	N	-	-	Y	0.871	feriarum	hybrid	-
ECM0812	Pseudacris	feriarum	FL	Liberty	2	sympatry	Pop021	30.1842	-85.0259	N	-	-	Y	1	feriarum	feriarum	-
ECM0813	Pseudacris	feriarum	FL	Liberty	2	sympatry	Pop021	30.1842	-85.0259	N	-	-	Y	0.895	feriarum	hybrid	-
ECM0814	Pseudacris	feriarum	FL	Liberty	2	sympatry	Pop021	30.1842	-85.0259	N	-	-	Y	0.816	feriarum	hybrid	-
ECM0815	Pseudacris	feriarum	FL	Liberty	2	sympatry	Pop021	30.1842	-85.0259	N	-	-	Y	0.821	feriarum	hybrid	-
ECM0816	Pseudacris	feriarum	FL	Liberty	2	sympatry	Pop021	30.1842	-85.0259	N	-	-	Y	0.755	feriarum	hybrid	-
ECM0817	Pseudacris	feriarum	FL	Liberty	2	sympatry	Pop021	30.1842	-85.0259	N	-	-	Y	0.707	hybrid	hybrid	feriarum
ECM0818	Pseudacris	feriarum	FL	Liberty	2	sympatry	Pop021	30.1842	-85.0259	N	-	-	Y	0.784	feriarum	hybrid	-
ECM0821	Pseudacris	feriarum	FL	Liberty	2	sympatry	Pop021	30.1842	-85.0259	N	-	-	Y	0.912	feriarum	hybrid	-
ECM0822	Pseudacris	feriarum	FL	Liberty	2	sympatry	Pop021	30.1842	-85.0259	N	-	-	Y	0.704	hybrid	hybrid	feriarum
ECM0823	Pseudacris	feriarum	FL	Liberty	2	sympatry	Pop021	30.1842	-85.0259	N	-	-	Y	0.819	feriarum	hybrid	-
ECM0824	Pseudacris	feriarum	FL	Liberty	2	sympatry	Pop021	30.1842	-85.0259	N	-	-	Y	0.893	feriarum	hybrid	-
ECM0825	Pseudacris	feriarum	FL	Liberty	2	sympatry	Pop021	30.1842	-85.0259	N	-	-	Y	0.833	feriarum	hybrid	-
ECM0826	Pseudacris	feriarum	FL	Liberty	2	sympatry	Pop021	30.1842	-85.0259	N	-	-	Y	0.879	feriarum	hybrid	-
ECM0827	Pseudacris	feriarum	FL	Liberty	2	sympatry	Pop021	30.1842	-85.0259	N	-	-	Y	0.836	feriarum	hybrid	-
ECM0828	Pseudacris	feriarum	FL	Liberty	2	sympatry	Pop021	30.1556	-85.077	N	-	-	Y	1	feriarum	feriarum	-
ECM0829	Pseudacris	feriarum	FL	Liberty	2	sympatry	Pop021	30.1556	-85.077	N	-	-	Y	0.905	feriarum	hybrid	-
ECM0830	Pseudacris	feriarum	FL	Liberty	2	sympatry	Pop021	30.1556	-85.077	N	-	-	Y	1	feriarum	feriarum	-
ECM0831	Pseudacris	feriarum	FL	Liberty	2	sympatry	Pop021	30.1556	-85.077	N	-	-	Y	0.943	feriarum	feriarum	-
ECM0833	Pseudacris	feriarum	FL	Liberty	2	sympatry	Pop021	30.1556	-85.077	N	-	-	Y	1	feriarum	feriarum	-
ECM0835	Pseudacris	feriarum	FL	Liberty	2	sympatry	Pop021	30.1556	-85.077	N	-	-	Y	0.898	feriarum	hybrid	-
ECM0836	Pseudacris	feriarum	FL	Liberty	2	sympatry	Pop021	30.1556	-85.077	N	-	-	Y	0.878	feriarum	feriarum	-
ECM0838	Pseudacris	feriarum	FL	Liberty	2	sympatry	Pop021	30.1842	-85.0259	N	-	-	Y	0.903	feriarum	hybrid	-
ECM0839	Pseudacris	feriarum	FL	Liberty	2	sympatry	Pop021	30.1556	-85.077	N	-	-	Y	0.888	feriarum	hybrid	-
ECM0841	Pseudacris	feriarum	FL	Liberty	2	sympatry	Pop021	30.1028	-85.0946	N	-	-	Y	0.884	feriarum	hybrid	-
ECM0842	Pseudacris	feriarum	FL	Liberty	2	sympatry	Pop021	30.1028	-85.0946	N	-	-	Y	0.645	hybrid	hybrid	feriarum
ECM0843	Pseudacris	feriarum	FL	Liberty	2	sympatry	Pop021	30.1028	-85.0946	N	-	-	Y	1	feriarum	feriarum	-
ECM0845	Pseudacris	feriarum	FL	Liberty	2	sympatry	Pop021	30.1028	-85.0946	N	-	-	Y	0.745	hybrid	hybrid	feriarum
ECM0846	Pseudacris	feriarum	FL	Liberty	2	sympatry	Pop021	30.1028	-85.0946	N	-	-	Y	0.596	hybrid	hybrid	feriarum
ECM0847	Pseudacris	feriarum	FL	Liberty	2	sympatry	Pop021	30.1028	-85.0946	N	-	-	Y	0.884	feriarum	hybrid	-
ECM0848	Pseudacris	feriarum	FL	Liberty	2	sympatry	Pop021	30.1028	-85.0946	N	-	-	Y	0.91	feriarum	hybrid	-
ECM0849	Pseudacris	feriarum	FL	Liberty	2	sympatry	Pop021	30.1028	-85.0946	N	-	-	Y	0.805	feriarum	hybrid	-
ECM0850	Pseudacris	feriarum	FL	Liberty	2	sympatry	Pop021	30.1028	-85.0946	N	-	-	Y	0.921	feriarum	hybrid	-
ECM0851	Pseudacris	feriarum	FL	Liberty	2	sympatry	Pop021	30.1028	-85.0946	N	-	-	Y	0.969	feriarum	feriarum	-
ECM0852	Pseudacris	feriarum	FL	Liberty	2	sympatry	Pop021	30.1028	-85.0946	N	-	-	Y	0.72	hybrid	hybrid	feriarum
ECM0853	Pseudacris	feriarum	FL	Liberty	2	sympatry	Pop021	30.1028	-85.0946	N	-	-	Y	1	feriarum	feriarum	-
ECM0855	Pseudacris	feriarum	FL	Liberty	2	sympatry	Pop021	30.1028	-85.0946	N	-	-	Y	0.878	feriarum	hybrid	-
ECM0856	Pseudacris	feriarum	FL	Liberty	2	sympatry	Pop021	30.1028	-85.0946	N	-	-	Y	0.831	feriarum	hybrid	-
ECM0857	Pseudacris	feriarum	FL	Liberty	2	sympatry	Pop021	30.1028	-85.0946	N	-	-	Y	1	feriarum	feriarum	-
ECM0858	Pseudacris	feriarum	FL	Liberty	2	sympatry	Pop021	30.1028	-85.0946	N	-	-	Y	0.927	feriarum	hybrid	-
ECM0859	Pseudacris	feriarum	FL	Liberty	2	sympatry	Pop021	30.1028	-85.0946	N	-	-	Y	0.642	hybrid	hybrid	feriarum
ECM0860	Pseudacris	feriarum	FL	Liberty	2	sympatry	Pop021	30.1028	-85.0946	N	-	-	Y	0.815	feriarum	hybrid	-
ECM0879	Pseudacris	feriarum	FL	Liberty	2	sympatry	Pop021	30.1028	-85.0946	N	-	-	Y	0.907	feriarum	hybrid	-
ECM0880	Pseudacris	feriarum	FL	Liberty	2	sympatry	Pop021	30.1028	-85.0946	N	-	-	Y	0.812	feriarum	hybrid	-
ECM0881	Pseudacris	feriarum	FL	Liberty	2	sympatry	Pop021	30.1985	-85.074	N	-	-	Y	1	feriarum	feriarum	-
ECM0882	Pseudacris	feriarum	FL	Liberty	2	sympatry	Pop021	30.1028	-85.0946	N	-	-	Y	0.854	feriarum	hybrid	-
ECM0883	Pseudacris	feriarum	FL	Liberty	2	sympatry	Pop021	30.1028	-85.0946	N	-	-	Y	0.746	hybrid	hybrid	feriarum
ECM0884	Pseudacris	feriarum	FL	Liberty	2	sympatry	Pop021	30.1028	-85.0946	N	-	-	Y	1	feriarum	feriarum	-
ECM0885	Pseudacris	feriarum	FL	Liberty	2	sympatry	Pop021	30.1028	-85.0946	N	-	-	Y	0.939	feriarum	feriarum	-
ECM0886	Pseudacris	feriarum	FL	Liberty	2	sympatry	Pop021	30.1985	-85.074	N	-	-	Y	0.846	feriarum	hybrid	-
ECM0887	Pseudacris	feriarum	FL	Liberty	2	sympatry	Pop021	30.1028	-85.0946	N	-	-	Y	0.887	feriarum	hybrid	-
ECM0888	Pseudacris	feriarum	FL	Liberty	2	sympatry	Pop021	30.1028	-85.0946	N	-	-	Y	0.638	hybrid	hybrid	nigrita
ECM0889	Pseudacris	feriarum	FL	Liberty	2	sympatry	Pop021	30.1028	-85.0946	N	-	-	Y	0.731	hybrid	hybrid	feriarum
ECM0890	Pseudacris	feriarum	FL	Liberty	2	sympatry	Pop021	30.1028	-85.0946	N	-	-	Y	0.977	feriarum	feriarum	-
ECM0891	Pseudacris	feriarum	FL	Liberty	2	sympatry	Pop021	30.1028	-85.0946	N	-	-	Y	0.972	feriarum	feriarum	-
ECM0892	Pseudacris	feriarum	FL	Liberty	2	sympatry	Pop021	30.1028	-85.0946	N	-	-	Y	0.883	feriarum	hybrid	-
ECM0893	Pseudacris	feriarum	FL	Liberty	2	sympatry	Pop021	30.1028	-85.0946	N	-	-	Y	1	feriarum	feriarum	-
ECM0894	Pseudacris	feriarum	FL	Liberty	2	sympatry	Pop021	30.1028	-85.0946	N	-	-	Y	0.879	feriarum	hybrid	-
ECM0895	Pseudacris	feriarum	FL	Liberty	2	sympatry	Pop021	30.1028	-85.0946	N	-	-	Y	0.735	hybrid	hybrid	feriarum
ECM0896	Pseudacris	feriarum	FL	Liberty	2	sympatry	Pop021	30.1028	-85.0946	N	-	-	Y	0.918	feriarum	feriarum	-
ECM0897	Pseudacris	feriarum	FL	Liberty	2	sympatry	Pop021	30.1028	-85.0946	N	-	-	Y	0.779	feriarum	hybrid	-
ECM0898	Pseudacris	feriarum	FL	Liberty	2	sympatry	Pop021	30.1028	-85.0946	N	-	-	Y	1	feriarum	feriarum	-
ECM0899	Pseudacris	feriarum	FL	Liberty	2	sympatry	Pop021	30.1028	-85.0946	N	-	-	Y	1	feriarum	feriarum	-
ECM0901	Pseudacris	feriarum	FL	Liberty	2	sympatry	Pop021	30.1028	-85.0946	N	-	-	Y	0.849	feriarum	hybrid	-
ECM0902	Pseudacris	feriarum	FL	Liberty	2	sympatry	Pop021	30.1028	-85.0946	N	-	-	Y	0.916	feriarum	hybrid	-
ECM0903	Pseudacris	feriarum	FL	Liberty	2	sympatry	Pop021	30.1028	-85.0946	N	-	-	Y	0.86	feriarum	hybrid	-
ECM0905	Pseudacris	feriarum	FL	Liberty	2	sympatry	Pop021	30.1028	-85.0946	N	-	-	Y	0.732	hybrid	hybrid	feriarum
ECM0906	Pseudacris	feriarum	FL	Liberty	2	sympatry	Pop021	30.1028	-85.0946	N	-	-	Y	0.855	feriarum	hybrid	-
ECM0907	Pseudacris	feriarum	FL	Liberty	2	sympatry	Pop021	30.1028	-85.0946	N	-	-	Y	1	feriarum	feriarum	-
ECM0908	Pseudacris	feriarum	FL	Liberty	2	sympatry	Pop021	30.1028	-85.0946	N	-	-	Y	0.934	feriarum	hybrid	-
ECM0909	Pseudacris	feriarum	FL	Liberty	2	sympatry	Pop021	30.1028	-85.0946	N	-	-	Y	0.73	hybrid	hybrid	feriarum
ECM0910	Pseudacris	feriarum	FL	Liberty	2	sympatry	Pop021	30.1028	-85.0946	N	-	-	Y	0.777	feriarum	hybrid	-
ECM0911	Pseudacris	feriarum	FL	Liberty	2	sympatry	Pop021	30.1028	-85.0946	N	-	-	Y	0.802	feriarum	hybrid	-
ECM0912	Pseudacris	feriarum	FL	Liberty	2	sympatry	Pop021	30.1028	-85.0946	N	-	-	Y	1	feriarum	feriarum	-
ECM0913	Pseudacris	feriarum	FL	Liberty	2	sympatry	Pop021	30.1028	-85.0946	N	-	-	Y	0.827	feriarum	hybrid	-
ECM0914	Pseudacris	feriarum	FL	Liberty	2	sympatry	Pop021	30.1028	-85.0946	N	-	-	Y	0.758	feriarum	hybrid	-
ECM0915	Pseudacris	feriarum	FL	Liberty	2	sympatry	Pop021	30.1028	-85.0946	N	-	-	Y	0.869	feriarum	hybrid	-
ECM0916	Pseudacris	nigrita	FL	Liberty	2	sympatry	Pop044	30.1985	-85.074	N	-	-	Y	0.281	hybrid	hybrid	nigrita
ECM0917	Pseudacris	nigrita	FL	Liberty	2	sympatry	Pop044	30.1556	-85.077	N	-	-	Y	0.099	nigrita	hybrid	-
ECM0918	Pseudacris	nigrita	FL	Liberty	2	sympatry	Pop044	30.1556	-85.077	N	-	-	Y	0.429	hybrid	hybrid	nigrita
ECM0919	Pseudacris	nigrita	FL	Liberty	2	sympatry	Pop044	30.1556	-85.077	N	-	-	Y	0.195	nigrita	hybrid	-
ECM0920	Pseudacris	nigrita	FL	Liberty	2	sympatry	Pop044	30.1556	-85.077	N	-	-	Y	0.217	nigrita	hybrid	-
ECM0921	Pseudacris	nigrita	FL	Liberty	2	sympatry	Pop044	30.1556	-85.077	N	-	-	Y	0.23	nigrita	hybrid	-
ECM0922	Pseudacris	feriarum	FL	Liberty	2	sympatry	Pop021	30.1556	-85.077	N	-	-	Y	0.784	feriarum	hybrid	-
ECM0923	Pseudacris	feriarum	FL	Liberty	2	sympatry	Pop021	30.1028	-85.0946	N	-	-	Y	0.596	hybrid	hybrid	feriarum
ECM0924	Pseudacris	feriarum	FL	Liberty	2	sympatry	Pop021	30.1028	-85.0946	N	-	-	Y	0.924	feriarum	hybrid	-
ECM0925	Pseudacris	feriarum	FL	Liberty	2	sympatry	Pop021	30.1028	-85.0946	N	-	-	Y	0.906	feriarum	hybrid	-
ECM0926	Pseudacris	feriarum	FL	Liberty	2	sympatry	Pop021	30.1028	-85.0946	N	-	-	Y	0.842	feriarum	hybrid	-
ECM0927	Pseudacris	feriarum	FL	Liberty	2	sympatry	Pop021	30.1028	-85.0946	N	-	-	Y	0.877	feriarum	hybrid	-
ECM0928	Pseudacris	feriarum	FL	Liberty	2	sympatry	Pop021	30.1028	-85.0946	N	-	-	Y	0.819	feriarum	hybrid	-
ECM0929	Pseudacris	feriarum	FL	Liberty	2	sympatry	Pop021	30.1028	-85.0946	N	-	-	Y	1	feriarum	feriarum	-
ECM0930	Pseudacris	feriarum	FL	Liberty	2	sympatry	Pop021	30.1028	-85.0946	N	-	-	Y	0.94	feriarum	feriarum	-
ECM0931	Pseudacris	feriarum	FL	Liberty	2	sympatry	Pop021	30.1028	-85.0946	N	-	-	Y	0.969	feriarum	feriarum	-
ECM1048	Pseudacris	nigrita	VA	York	9	sympatry	Pop051	37.1779	-76.5007	N	-	-	Y	0.408	hybrid	hybrid	feriarum
ECM1049	Pseudacris	nigrita	VA	York	9	sympatry	Pop051	37.1779	-76.5007	N	-	-	Y	0.278	hybrid	hybrid	nigrita
ECM1050	Pseudacris	nigrita	VA	York	9	sympatry	Pop051	37.1779	-76.5007	N	-	-	Y	0.354	hybrid	hybrid	feriarum
ECM1051	Pseudacris	nigrita	VA	York	9	sympatry	Pop051	37.1779	-76.5007	N	-	-	Y	0.161	nigrita	hybrid	-
ECM1053	Pseudacris	nigrita	VA	York	9	sympatry	Pop051	37.1779	-76.5007	N	-	-	Y	0.261	hybrid	hybrid	feriarum
ECM1054	Pseudacris	nigrita	VA	York	9	sympatry	Pop051	37.1779	-76.5007	N	-	-	Y	0.237	nigrita	hybrid	-
ECM1055	Pseudacris	nigrita	VA	York	9	sympatry	Pop051	37.1779	-76.5007	N	-	-	Y	0.174	nigrita	hybrid	-
ECM1056	Pseudacris	nigrita	VA	York	9	sympatry	Pop051	37.1779	-76.5007	N	-	-	Y	0.188	nigrita	hybrid	-
ECM1057	Pseudacris	nigrita	VA	York	9	sympatry	Pop051	37.1779	-76.5007	N	-	-	Y	0.246	nigrita	hybrid	-
ECM1058	Pseudacris	nigrita	VA	York	9	sympatry	Pop051	37.1779	-76.5007	N	-	-	Y	0.174	nigrita	hybrid	-
ECM1059	Pseudacris	nigrita	VA	York	9	sympatry	Pop051	37.1779	-76.5007	N	-	-	Y	0.278	hybrid	hybrid	feriarum
ECM1060	Pseudacris	nigrita	VA	York	9	sympatry	Pop051	37.1779	-76.5007	N	-	-	Y	0.236	nigrita	hybrid	-
ECM1061	Pseudacris	nigrita	VA	York	9	sympatry	Pop051	37.1779	-76.5007	N	-	-	Y	0.143	nigrita	hybrid	-
ECM1062	Pseudacris	nigrita	VA	York	9	sympatry	Pop051	37.1779	-76.5007	N	-	-	Y	0.182	nigrita	hybrid	-
ECM1063	Pseudacris	nigrita	VA	York	9	sympatry	Pop051	37.1779	-76.5007	N	-	-	Y	0.204	nigrita	hybrid	-
ECM1073	Pseudacris	nigrita	VA	York	9	sympatry	Pop051	37.1779	-76.5007	N	-	-	Y	0.241	nigrita	hybrid	-
ECM1097	Pseudacris	nigrita	VA	Surrey	-	sympatry	Pop049	37.1294	-76.8733	N	-	-	Y	0.231	nigrita	hybrid	-
ECM1098	Pseudacris	nigrita	VA	Surrey	-	sympatry	Pop049	37.1294	-76.8733	N	-	-	Y	0.233	nigrita	hybrid	-
ECM1101	Pseudacris	feriarum	VA	Sussex	8	sympatry	Pop033	36.9868	-77.0502	N	-	-	Y	1	feriarum	feriarum	-
ECM1193	Pseudacris	feriarum	FL	Liberty	2	sympatry	Pop021	30.1028	-85.0946	N	-	-	Y	0.915	feriarum	hybrid	-
ECM1198	Pseudacris	feriarum	FL	Liberty	2	sympatry	Pop021	30.1028	-85.0946	N	-	-	Y	0.932	feriarum	hybrid	-
ECM1200	Pseudacris	feriarum	FL	Liberty	2	sympatry	Pop021	30.1028	-85.0946	N	-	-	Y	0.86	feriarum	hybrid	-
ECM1203	Pseudacris	feriarum	FL	Liberty	2	sympatry	Pop021	30.1028	-85.0946	N	-	-	Y	0.876	feriarum	feriarum	-
ECM1216	Pseudacris	feriarum	FL	Liberty	2	sympatry	Pop021	30.1028	-85.0946	N	-	-	Y	1	feriarum	feriarum	-
ECM1222	Pseudacris	feriarum	FL	Liberty	2	sympatry	Pop021	30.1028	-85.0946	N	-	-	Y	0.912	feriarum	hybrid	-
ECM1228	Pseudacris	nigrita	FL	Liberty	2	sympatry	Pop044	30.098	-85.0516	N	-	-	Y	0.281	hybrid	hybrid	nigrita
ECM1229	Pseudacris	nigrita	FL	Liberty	2	sympatry	Pop044	30.098	-85.0516	N	-	-	Y	0.306	hybrid	hybrid	nigrita
ECM1230	Pseudacris	nigrita	FL	Liberty	2	sympatry	Pop044	30.098	-85.0516	N	-	-	Y	0	nigrita	nigrita	-
ECM1231	Pseudacris	nigrita	FL	Liberty	2	sympatry	Pop044	30.098	-85.0516	N	-	-	Y	0.325	hybrid	hybrid	nigrita
ECM1232	Pseudacris	nigrita	FL	Liberty	2	sympatry	Pop044	30.098	-85.0516	N	-	-	Y	0.3	hybrid	hybrid	nigrita
ECM1234	Pseudacris	nigrita	FL	Liberty	2	sympatry	Pop044	30.098	-85.0516	N	-	-	Y	0.317	hybrid	hybrid	nigrita
ECM1235	Pseudacris	nigrita	FL	Liberty	2	sympatry	Pop044	30.098	-85.0516	N	-	-	Y	0.168	nigrita	hybrid	-
ECM1236	Pseudacris	nigrita	FL	Liberty	2	sympatry	Pop044	30.1097	-85.0605	N	-	-	Y	0.236	nigrita	hybrid	-
ECM1237	Pseudacris	nigrita	FL	Liberty	2	sympatry	Pop044	30.1097	-85.0605	N	-	-	Y	0.159	nigrita	hybrid	-
ECM1238	Pseudacris	nigrita	FL	Liberty	2	sympatry	Pop044	30.1097	-85.0605	N	-	-	Y	0.131	nigrita	hybrid	-
ECM1239	Pseudacris	nigrita	FL	Liberty	2	sympatry	Pop044	30.1626	-85.0666	N	-	-	Y	0.134	nigrita	hybrid	-
ECM1240	Pseudacris	nigrita	FL	Liberty	2	sympatry	Pop044	30.1626	-85.0666	N	-	-	Y	0.437	hybrid	hybrid	nigrita
ECM1241	Pseudacris	nigrita	FL	Liberty	2	sympatry	Pop044	30.1626	-85.0666	N	-	-	Y	0.368	hybrid	hybrid	nigrita
ECM1390	Pseudacris	feriarum	SC	Dorchester	6	sympatry	Pop031	32.9204	-80.2346	Y	3.26187	3.27084	Y	1	feriarum	feriarum	-
ECM1396	Pseudacris	feriarum	SC	Dorchester	6	sympatry	Pop031	32.9204	-80.2346	Y	3.22888	3.52368	Y	1	feriarum	feriarum	-
ECM1397	Pseudacris	feriarum	SC	Dorchester	6	sympatry	Pop031	32.9204	-80.2346	Y	3.28309	3.43858	Y	1	feriarum	feriarum	-
ECM1398	Pseudacris	feriarum	SC	Dorchester	6	sympatry	Pop031	32.9204	-80.2346	N	-	-	Y	1	feriarum	feriarum	-
ECM1402	Pseudacris	feriarum	SC	Dorchester	6	sympatry	Pop031	32.9204	-80.2346	N	-	-	Y	0.97	feriarum	feriarum	-
ECM1403	Pseudacris	feriarum	SC	Dorchester	6	sympatry	Pop031	32.9204	-80.2346	N	-	-	Y	1	feriarum	feriarum	-
ECM1405	Pseudacris	feriarum	SC	Dorchester	6	sympatry	Pop031	32.9545	-80.2605	Y	3.35645	3.68171	Y	1	feriarum	feriarum	-
ECM1406	Pseudacris	feriarum	SC	Dorchester	6	sympatry	Pop031	32.9545	-80.2605	N	-	-	Y	1	feriarum	feriarum	-
ECM1407	Pseudacris	feriarum	SC	Dorchester	6	sympatry	Pop031	32.9545	-80.2605	Y	3.4086	3.38721	Y	1	feriarum	feriarum	-
ECM1408	Pseudacris	feriarum	SC	Dorchester	6	sympatry	Pop031	32.9545	-80.2605	N	-	-	Y	1	feriarum	feriarum	-
ECM1409	Pseudacris	feriarum	SC	Dorchester	6	sympatry	Pop031	32.9545	-80.2605	N	-	-	Y	1	feriarum	feriarum	-
ECM1410	Pseudacris	feriarum	SC	Dorchester	6	sympatry	Pop031	32.9545	-80.2605	Y	3.29553	3.48124	Y	0.983	feriarum	feriarum	-
ECM1411	Pseudacris	feriarum	SC	Dorchester	6	sympatry	Pop031	32.9545	-80.2605	Y	3.39541	3.4095	Y	1	feriarum	feriarum	-
ECM1412	Pseudacris	feriarum	SC	Dorchester	6	sympatry	Pop031	32.9545	-80.2605	Y	3.31419	3.47984	Y	1	feriarum	feriarum	-
ECM1413	Pseudacris	feriarum	SC	Dorchester	6	sympatry	Pop031	32.9545	-80.2605	N	-	-	Y	1	feriarum	feriarum	-
ECM1414	Pseudacris	feriarum	SC	Dorchester	6	sympatry	Pop031	32.9545	-80.2605	N	-	-	Y	1	feriarum	feriarum	-
ECM1415	Pseudacris	feriarum	SC	Dorchester	6	sympatry	Pop031	32.9545	-80.2605	N	-	-	Y	0.983	feriarum	feriarum	-
ECM1416	Pseudacris	feriarum	SC	Dorchester	6	sympatry	Pop031	32.9545	-80.2605	N	-	-	Y	1	feriarum	feriarum	-
ECM1417	Pseudacris	feriarum	SC	Dorchester	6	sympatry	Pop031	32.9545	-80.2605	N	-	-	Y	1	feriarum	feriarum	-
ECM1418	Pseudacris	feriarum	SC	Dorchester	6	sympatry	Pop031	32.9545	-80.2605	N	-	-	Y	0.909	feriarum	feriarum	-
ECM1419	Pseudacris	feriarum	SC	Dorchester	6	sympatry	Pop031	32.9545	-80.2605	N	-	-	Y	1	feriarum	feriarum	-
ECM1420	Pseudacris	feriarum	SC	Dorchester	6	sympatry	Pop031	32.9545	-80.2605	N	-	-	Y	1	feriarum	feriarum	-
ECM1421	Pseudacris	feriarum	SC	Dorchester	6	sympatry	Pop031	32.9545	-80.2605	N	-	-	Y	1	feriarum	feriarum	-
ECM1473	Pseudacris	nigrita	SC	Dorchester	6	sympatry	Pop047	33.083	-80.3136	N	-	-	Y	0.292	hybrid	hybrid	nigrita
ECM1474	Pseudacris	nigrita	SC	Dorchester	6	sympatry	Pop047	33.083	-80.3136	N	-	-	Y	0.111	nigrita	hybrid	-
ECM1475	Pseudacris	nigrita	SC	Dorchester	6	sympatry	Pop047	33.083	-80.3136	N	-	-	Y	0	nigrita	nigrita	-
ECM1476	Pseudacris	nigrita	SC	Dorchester	6	sympatry	Pop047	33.083	-80.3136	N	-	-	Y	0.242	nigrita	hybrid	-
ECM1479	Pseudacris	nigrita	SC	Dorchester	6	sympatry	Pop047	33.083	-80.3136	Y	2.1009	2.07944	Y	0.211	nigrita	hybrid	-
ECM1481	Pseudacris	nigrita	SC	Dorchester	6	sympatry	Pop047	33.083	-80.3136	Y	2.32415	2.21557	Y	0.168	nigrita	hybrid	-
ECM1500	Pseudacris	feriarum	FL	Liberty	2	sympatry	Pop021	30.1027	-85.0927	N	-	-	Y	0.933	feriarum	hybrid	-
ECM1501	Pseudacris	feriarum	FL	Liberty	2	sympatry	Pop021	30.1027	-85.0927	N	-	-	Y	0.981	feriarum	feriarum	-
ECM1502	Pseudacris	feriarum	FL	Liberty	2	sympatry	Pop021	30.1027	-85.0927	N	-	-	Y	1	feriarum	feriarum	-
ECM1503	Pseudacris	feriarum	FL	Liberty	2	sympatry	Pop021	30.1027	-85.0927	N	-	-	Y	1	feriarum	feriarum	-
ECM1504	Pseudacris	feriarum	FL	Liberty	2	sympatry	Pop021	30.1027	-85.0927	N	-	-	Y	0.863	feriarum	feriarum	-
ECM1505	Pseudacris	feriarum	FL	Liberty	2	sympatry	Pop021	30.1027	-85.0927	N	-	-	Y	0.889	feriarum	hybrid	-
ECM1506	Pseudacris	feriarum	FL	Liberty	2	sympatry	Pop021	30.1027	-85.0927	N	-	-	Y	0.9	feriarum	feriarum	-
ECM1507	Pseudacris	feriarum	FL	Liberty	2	sympatry	Pop021	30.1027	-85.0927	N	-	-	Y	0.848	feriarum	hybrid	-
ECM1508	Pseudacris	feriarum	FL	Liberty	2	sympatry	Pop021	30.1027	-85.0927	N	-	-	Y	1	feriarum	feriarum	-
ECM1509	Pseudacris	feriarum	FL	Liberty	2	sympatry	Pop021	30.1027	-85.0927	N	-	-	Y	0.842	feriarum	hybrid	-
ECM1510	Pseudacris	nigrita	FL	Liberty	2	sympatry	Pop044	30.0777	-85.0337	N	-	-	Y	0.482	hybrid	hybrid	nigrita
ECM1511	Pseudacris	feriarum	FL	Liberty	2	sympatry	Pop021	30.1968	-85.0763	N	-	-	Y	0.849	feriarum	hybrid	-
ECM1512	Pseudacris	nigrita	FL	Liberty	2	sympatry	Pop044	30.0304	-84.9921	N	-	-	Y	0.317	hybrid	hybrid	nigrita
ECM1513	Pseudacris	feriarum	FL	Liberty	2	sympatry	Pop021	30.1027	-85.0927	N	-	-	Y	0.932	feriarum	hybrid	-
ECM1514	Pseudacris	nigrita	FL	Liberty	2	sympatry	Pop044	30.1165	-85.0607	N	-	-	Y	0.364	hybrid	hybrid	nigrita
ECM1515	Pseudacris	feriarum	FL	Liberty	2	sympatry	Pop021	30.1027	-85.0927	N	-	-	Y	0.921	feriarum	hybrid	-
ECM1517	Pseudacris	feriarum	FL	Liberty	2	sympatry	Pop021	30.1027	-85.0927	N	-	-	Y	1	feriarum	feriarum	-
ECM1518	Pseudacris	nigrita	FL	Liberty	2	sympatry	Pop044	30.1317	-85.0627	N	-	-	Y	0.077	nigrita	hybrid	-
ECM1519	Pseudacris	feriarum	FL	Liberty	2	sympatry	Pop021	30.1027	-85.0927	N	-	-	Y	0.983	feriarum	feriarum	-
ECM1520	Pseudacris	nigrita	FL	Liberty	2	sympatry	Pop044	30.1621	-85.066	N	-	-	Y	0.129	nigrita	hybrid	-
ECM1521	Pseudacris	nigrita	FL	Liberty	2	sympatry	Pop044	30.115	-85.0598	N	-	-	Y	0.431	hybrid	hybrid	nigrita
ECM1522	Pseudacris	nigrita	FL	Liberty	2	sympatry	Pop044	30.1165	-85.0607	N	-	-	Y	0.283	hybrid	hybrid	nigrita
ECM1523	Pseudacris	nigrita	FL	Liberty	2	sympatry	Pop044	30.1081	-85.0606	N	-	-	Y	0.137	nigrita	hybrid	-
ECM1524	Pseudacris	nigrita	FL	Liberty	2	sympatry	Pop044	30.0944	-85.048	N	-	-	Y	0.286	hybrid	hybrid	nigrita
ECM1525	Pseudacris	nigrita	FL	Liberty	2	sympatry	Pop044	30.1122	-85.0605	N	-	-	Y	0.329	hybrid	hybrid	nigrita
ECM1526	Pseudacris	nigrita	FL	Liberty	2	sympatry	Pop044	30.0956	-85.0492	N	-	-	Y	0.411	hybrid	hybrid	nigrita
ECM1527	Pseudacris	nigrita	FL	Liberty	2	sympatry	Pop044	30.0958	-85.0494	N	-	-	Y	0.397	hybrid	hybrid	nigrita
ECM1528	Pseudacris	feriarum	FL	Liberty	2	sympatry	Pop021	30.1027	-85.0927	N	-	-	Y	0.831	feriarum	hybrid	-
ECM1529	Pseudacris	nigrita	FL	Liberty	2	sympatry	Pop044	30.1111	-85.0604	N	-	-	Y	0.261	hybrid	hybrid	nigrita
ECM1530	Pseudacris	feriarum	FL	Liberty	2	sympatry	Pop021	30.1027	-85.0927	N	-	-	Y	1	feriarum	feriarum	-
ECM1531	Pseudacris	nigrita	FL	Liberty	2	sympatry	Pop044	30.1142	-85.0605	N	-	-	Y	0.272	hybrid	hybrid	nigrita
ECM1532	Pseudacris	feriarum	FL	Liberty	2	sympatry	Pop021	30.1027	-85.0927	N	-	-	Y	0.87	feriarum	feriarum	-
ECM1533	Pseudacris	nigrita	FL	Liberty	2	sympatry	Pop044	30.0301	-84.9997	N	-	-	Y	0	nigrita	nigrita	-
ECM1534	Pseudacris	feriarum	FL	Liberty	2	sympatry	Pop021	30.1027	-85.0927	N	-	-	Y	0.863	feriarum	hybrid	-
ECM1535	Pseudacris	nigrita	FL	Liberty	2	sympatry	Pop044	30.1005	-85.0545	N	-	-	Y	0.321	hybrid	hybrid	nigrita
ECM1537	Pseudacris	feriarum	FL	Liberty	2	sympatry	Pop021	30.1027	-85.0927	N	-	-	Y	0.925	feriarum	hybrid	-
ECM1538	Pseudacris	feriarum	FL	Liberty	2	sympatry	Pop021	30.1027	-85.0927	N	-	-	Y	0.741	hybrid	hybrid	feriarum
ECM1571	Pseudacris	nigrita	FL	Liberty	2	sympatry	Pop044	30.0297	-84.991	N	-	-	Y	0.415	hybrid	hybrid	nigrita
ECM1572	Pseudacris	nigrita	FL	Liberty	2	sympatry	Pop044	30.1336	-85.065	N	-	-	Y	0.499	hybrid	hybrid	nigrita
ECM1573	Pseudacris	nigrita	FL	Liberty	2	sympatry	Pop044	30.1005	-85.0543	N	-	-	Y	0.258	hybrid	hybrid	nigrita
ECM1575	Pseudacris	nigrita	FL	Liberty	2	sympatry	Pop044	30.1216	-85.0597	N	-	-	Y	0.228	nigrita	hybrid	-
ECM1576	Pseudacris	nigrita	FL	Liberty	2	sympatry	Pop044	30.0354	-85.0025	N	-	-	Y	0.388	hybrid	hybrid	nigrita
ECM1577	Pseudacris	nigrita	FL	Liberty	2	sympatry	Pop044	30.1331	-85.0646	N	-	-	Y	0.398	hybrid	hybrid	nigrita
ECM1578	Pseudacris	nigrita	FL	Liberty	2	sympatry	Pop044	30.067	-85.0288	N	-	-	Y	0.159	nigrita	hybrid	-
ECM1580	Pseudacris	nigrita	FL	Liberty	2	sympatry	Pop044	30.1319	-85.0628	N	-	-	Y	0.255	hybrid	hybrid	nigrita
ECM1581	Pseudacris	nigrita	FL	Liberty	2	sympatry	Pop044	30.1331	-85.0644	N	-	-	Y	0.14	nigrita	hybrid	-
ECM1582	Pseudacris	nigrita	FL	Liberty	2	sympatry	Pop044	30.1303	-85.0608	N	-	-	Y	0.096	nigrita	hybrid	-
ECM1584	Pseudacris	nigrita	FL	Liberty	2	sympatry	Pop044	30.0302	-84.9918	N	-	-	Y	0.256	hybrid	hybrid	nigrita
ECM1585	Pseudacris	nigrita	FL	Liberty	2	sympatry	Pop044	30.0671	-85.0288	N	-	-	Y	0.301	hybrid	hybrid	nigrita
ECM1586	Pseudacris	nigrita	FL	Liberty	2	sympatry	Pop044	30.0788	-85.0347	N	-	-	Y	0.284	hybrid	hybrid	nigrita
ECM1588	Pseudacris	nigrita	FL	Liberty	2	sympatry	Pop044	30.0342	-85.0009	N	-	-	Y	0.035	nigrita	nigrita	-
ECM1589	Pseudacris	nigrita	FL	Liberty	2	sympatry	Pop044	30.0671	-85.0288	N	-	-	Y	0.159	nigrita	hybrid	-
ECM1590	Pseudacris	nigrita	FL	Liberty	2	sympatry	Pop044	30.1166	-85.0604	N	-	-	Y	0.144	nigrita	hybrid	-
ECM1591	Pseudacris	feriarum	FL	Liberty	2	sympatry	Pop021	30.1018	-85.0966	N	-	-	Y	0.786	feriarum	hybrid	-
ECM1592	Pseudacris	nigrita	FL	Liberty	2	sympatry	Pop044	30.067	-85.0287	N	-	-	Y	0.189	nigrita	hybrid	-
ECM1593	Pseudacris	nigrita	FL	Liberty	2	sympatry	Pop044	30.0671	-85.0287	N	-	-	Y	0.351	hybrid	hybrid	nigrita
ECM1594	Pseudacris	nigrita	FL	Liberty	2	sympatry	Pop044	30.1161	-85.0604	N	-	-	Y	0.282	hybrid	hybrid	nigrita
ECM1596	Pseudacris	nigrita	FL	Liberty	2	sympatry	Pop044	30.1329	-85.064	N	-	-	Y	0.363	hybrid	hybrid	nigrita
ECM1597	Pseudacris	feriarum	FL	Liberty	2	sympatry	Pop021	30.1018	-85.0966	N	-	-	Y	0.898	feriarum	hybrid	-
ECM1598	Pseudacris	feriarum	FL	Liberty	2	sympatry	Pop021	30.1018	-85.0966	N	-	-	Y	0.86	feriarum	hybrid	-
ECM1599	Pseudacris	nigrita	FL	Liberty	2	sympatry	Pop044	30.0671	-85.0288	N	-	-	Y	0.263	hybrid	hybrid	nigrita
ECM1600	Pseudacris	feriarum	FL	Liberty	2	sympatry	Pop021	30.1018	-85.0966	N	-	-	Y	0.901	feriarum	hybrid	-
ECM1601	Pseudacris	feriarum	FL	Liberty	2	sympatry	Pop021	30.1018	-85.0966	N	-	-	Y	0.875	feriarum	hybrid	-
ECM1602	Pseudacris	feriarum	FL	Liberty	2	sympatry	Pop021	30.1018	-85.0966	N	-	-	Y	1	feriarum	feriarum	-
ECM1603	Pseudacris	feriarum	FL	Liberty	2	sympatry	Pop021	30.1018	-85.0966	N	-	-	Y	1	feriarum	feriarum	-
ECM1604	Pseudacris	feriarum	FL	Liberty	2	sympatry	Pop021	30.1018	-85.0966	N	-	-	Y	0.685	hybrid	hybrid	feriarum
ECM1605	Pseudacris	nigrita	FL	Liberty	2	sympatry	Pop044	30.133	-85.0641	N	-	-	Y	0.358	hybrid	hybrid	nigrita
ECM1607	Pseudacris	nigrita	FL	Liberty	2	sympatry	Pop044	30.0671	-85.0287	N	-	-	Y	0.135	nigrita	hybrid	-
ECM1608	Pseudacris	feriarum	FL	Liberty	2	sympatry	Pop021	30.1018	-85.0966	N	-	-	Y	1	feriarum	feriarum	-
ECM1609	Pseudacris	feriarum	FL	Liberty	2	sympatry	Pop021	30.1018	-85.0966	N	-	-	Y	0.898	feriarum	feriarum	-
ECM1611	Pseudacris	nigrita	FL	Liberty	2	sympatry	Pop044	30.063	-85.0253	N	-	-	Y	0.439	hybrid	hybrid	nigrita
ECM1612	Pseudacris	feriarum	FL	Liberty	2	sympatry	Pop021	30.1018	-85.0966	N	-	-	Y	0.878	feriarum	feriarum	-
ECM1613	Pseudacris	feriarum	FL	Liberty	2	sympatry	Pop021	30.1018	-85.0966	N	-	-	Y	0.858	feriarum	feriarum	-
ECM1614	Pseudacris	feriarum	FL	Liberty	2	sympatry	Pop021	30.1018	-85.0966	N	-	-	Y	0.95	feriarum	feriarum	-
ECM1615	Pseudacris	nigrita	FL	Liberty	2	sympatry	Pop044	30.1329	-85.0641	N	-	-	Y	0.172	nigrita	hybrid	-
ECM1616	Pseudacris	feriarum	FL	Liberty	2	sympatry	Pop021	30.1018	-85.0966	N	-	-	Y	0.64	hybrid	hybrid	feriarum
ECM1617	Pseudacris	nigrita	FL	Liberty	2	sympatry	Pop044	30.1329	-85.0341	N	-	-	Y	0.344	hybrid	hybrid	nigrita
ECM1618	Pseudacris	feriarum	FL	Liberty	2	sympatry	Pop021	30.1018	-85.0966	N	-	-	Y	0.918	feriarum	hybrid	-
ECM1620	Pseudacris	feriarum	FL	Liberty	2	sympatry	Pop021	30.1018	-85.0966	N	-	-	Y	0.908	feriarum	hybrid	-
ECM1621	Pseudacris	feriarum	FL	Liberty	2	sympatry	Pop021	30.1018	-85.0966	N	-	-	Y	0.7	hybrid	hybrid	feriarum
ECM1622	Pseudacris	nigrita	FL	Liberty	2	sympatry	Pop044	30.095	-85.0487	N	-	-	Y	0.26	hybrid	hybrid	nigrita
ECM1624	Pseudacris	nigrita	FL	Liberty	2	sympatry	Pop044	30.1207	-85.0598	N	-	-	Y	0.533	hybrid	hybrid	nigrita
ECM1625	Pseudacris	nigrita	FL	Liberty	2	sympatry	Pop044	30.1102	-85.0605	N	-	-	Y	0.193	nigrita	hybrid	-
ECM1626	Pseudacris	nigrita	FL	Liberty	2	sympatry	Pop044	30.1329	-85.0641	N	-	-	Y	0.091	nigrita	nigrita	-
ECM1639	Pseudacris	nigrita	FL	Liberty	2	sympatry	Pop044	30.1621	-85.066	N	-	-	Y	0.239	nigrita	hybrid	-
ECM1640	Pseudacris	putative wild hybrid	FL	Liberty	2	sympatry	Pop021	30.1621	-85.066	N	-	-	Y	0.915	feriarum	hybrid	-
ECM1641	Pseudacris	nigrita	FL	Liberty	2	sympatry	Pop044	30.1621	-85.066	N	-	-	Y	0.201	nigrita	hybrid	-
ECM1642	Pseudacris	nigrita	FL	Liberty	2	sympatry	Pop044	30.1621	-85.066	N	-	-	Y	0	nigrita	nigrita	-
ECM1643	Pseudacris	nigrita	FL	Liberty	2	sympatry	Pop044	30.2721	-85.0857	N	-	-	Y	0.213	nigrita	hybrid	-
ECM1644	Pseudacris	nigrita	FL	Liberty	2	sympatry	Pop044	30.1621	-85.066	N	-	-	Y	0.225	nigrita	hybrid	-
ECM1645	Pseudacris	nigrita	FL	Liberty	2	sympatry	Pop044	30.0481	-85.0146	N	-	-	Y	0.399	hybrid	hybrid	nigrita
ECM1646	Pseudacris	nigrita	FL	Liberty	2	sympatry	Pop044	30.1172	-85.0604	N	-	-	Y	0.395	hybrid	hybrid	nigrita
ECM1647	Pseudacris	nigrita	FL	Liberty	2	sympatry	Pop044	30.0931	-85.0469	N	-	-	Y	0.384	hybrid	hybrid	nigrita
ECM1648	Pseudacris	nigrita	FL	Liberty	2	sympatry	Pop044	30.1328	-85.0639	N	-	-	Y	0.331	hybrid	hybrid	nigrita
ECM1649	Pseudacris	nigrita	FL	Liberty	2	sympatry	Pop044	30.0315	-84.9935	N	-	-	Y	0.246	nigrita	hybrid	-
ECM1650	Pseudacris	nigrita	FL	Liberty	2	sympatry	Pop044	30.1621	-85.066	N	-	-	Y	0.235	nigrita	hybrid	-
ECM1651	Pseudacris	nigrita	FL	Liberty	2	sympatry	Pop044	30.1621	-85.066	N	-	-	Y	0	nigrita	nigrita	-
ECM1652	Pseudacris	nigrita	FL	Liberty	2	sympatry	Pop044	30.1058	-85.0602	N	-	-	Y	0.209	nigrita	hybrid	-
ECM1653	Pseudacris	nigrita	FL	Liberty	2	sympatry	Pop044	30.1001	-85.0538	N	-	-	Y	0.29	hybrid	hybrid	nigrita
ECM1654	Pseudacris	nigrita	FL	Liberty	2	sympatry	Pop044	30.1206	-85.0598	N	-	-	Y	0.336	hybrid	hybrid	nigrita
ECM1655	Pseudacris	nigrita	FL	Liberty	2	sympatry	Pop044	30.1621	-85.066	N	-	-	Y	0.5	hybrid	hybrid	nigrita
ECM1656	Pseudacris	nigrita	FL	Liberty	2	sympatry	Pop044	30.0396	-85.0057	N	-	-	Y	0.256	hybrid	hybrid	nigrita
ECM1657	Pseudacris	nigrita	FL	Liberty	2	sympatry	Pop044	30.1506	-85.0682	N	-	-	Y	0.393	hybrid	hybrid	nigrita
ECM1658	Pseudacris	nigrita	FL	Liberty	2	sympatry	Pop044	30.0593	-85.0209	N	-	-	Y	0.174	nigrita	hybrid	-
ECM1659	Pseudacris	nigrita	FL	Liberty	2	sympatry	Pop044	30.1621	-85.066	N	-	-	Y	0.179	nigrita	hybrid	-
ECM1660	Pseudacris	nigrita	FL	Liberty	2	sympatry	Pop044	30.1621	-85.066	N	-	-	Y	0.139	nigrita	hybrid	-
ECM1661	Pseudacris	nigrita	FL	Liberty	2	sympatry	Pop044	30.1621	-85.066	N	-	-	Y	0.359	hybrid	hybrid	nigrita
ECM1662	Pseudacris	nigrita	FL	Liberty	2	sympatry	Pop044	30.1168	-85.0604	N	-	-	Y	0.164	nigrita	hybrid	-
ECM1663	Pseudacris	nigrita	FL	Liberty	2	sympatry	Pop044	30.0998	-85.0534	N	-	-	Y	0.364	hybrid	hybrid	nigrita
ECM1664	Pseudacris	nigrita	FL	Liberty	2	sympatry	Pop044	30.0594	-85.0211	N	-	-	Y	0	nigrita	nigrita	-
ECM1667	Pseudacris	feriarum	FL	Liberty	2	sympatry	Pop021	30.1196	-85.0886	N	-	-	Y	0.8	feriarum	hybrid	-
ECM1668	Pseudacris	feriarum	FL	Liberty	2	sympatry	Pop021	30.1196	-85.0886	N	-	-	Y	0.881	feriarum	feriarum	-
ECM1669	Pseudacris	feriarum	FL	Liberty	2	sympatry	Pop021	30.1196	-85.0886	N	-	-	Y	0.981	feriarum	feriarum	-
ECM1714	Pseudacris	nigrita	FL	Liberty	2	sympatry	Pop044	30.1016	-85.0555	N	-	-	Y	0.09	nigrita	hybrid	-
ECM1717	Pseudacris	feriarum	FL	Liberty	2	sympatry	Pop021	30.1196	-85.0886	N	-	-	Y	0.983	feriarum	feriarum	-
ECM1718	Pseudacris	feriarum	FL	Liberty	2	sympatry	Pop021	30.1196	-85.0886	N	-	-	Y	0.869	feriarum	hybrid	-
ECM1719	Pseudacris	feriarum	FL	Liberty	2	sympatry	Pop021	30.1196	-85.0886	N	-	-	Y	0.983	feriarum	feriarum	-
ECM1720	Pseudacris	feriarum	FL	Liberty	2	sympatry	Pop021	30.1196	-85.0886	N	-	-	Y	0.805	feriarum	hybrid	-
ECM1722	Pseudacris	putative wild hybrid	FL	Liberty	2	sympatry	Pop021	30.1196	-85.0886	N	-	-	Y	0.568	hybrid	hybrid	feriarum
ECM1757	Pseudacris	nigrita	VA	York	9	sympatry	Pop051	37.1714	-76.5105	N	-	-	Y	0.522	hybrid	hybrid	nigrita
ECM1758	Pseudacris	feriarum	VA	York	9	sympatry	Pop034	37.1724	-76.5166	N	-	-	Y	1	feriarum	feriarum	-
ECM1759	Pseudacris	feriarum	VA	York	9	sympatry	Pop034	37.1724	-76.5166	N	-	-	Y	1	feriarum	feriarum	-
ECM1760	Pseudacris	feriarum	VA	York	9	sympatry	Pop034	37.1724	-76.5166	N	-	-	Y	1	feriarum	feriarum	-
ECM1761	Pseudacris	feriarum	VA	York	9	sympatry	Pop034	37.1724	-76.5166	N	-	-	Y	0.957	feriarum	feriarum	-
ECM1762	Pseudacris	feriarum	VA	York	9	sympatry	Pop034	37.1724	-76.5166	N	-	-	Y	1	feriarum	feriarum	-
ECM1763	Pseudacris	feriarum	VA	York	9	sympatry	Pop034	37.1724	-76.5166	N	-	-	Y	1	feriarum	feriarum	-
ECM1764	Pseudacris	feriarum	VA	York	9	sympatry	Pop034	37.1724	-76.5166	N	-	-	Y	0.862	feriarum	feriarum	-
ECM1765	Pseudacris	feriarum	VA	York	9	sympatry	Pop034	37.1724	-76.5166	N	-	-	Y	1	feriarum	feriarum	-
ECM1766	Pseudacris	feriarum	VA	York	9	sympatry	Pop034	37.1724	-76.5166	N	-	-	Y	1	feriarum	feriarum	-
ECM1768	Pseudacris	feriarum	VA	York	9	sympatry	Pop034	37.1724	-76.5166	N	-	-	Y	1	feriarum	feriarum	-
ECM1769	Pseudacris	feriarum	VA	York	9	sympatry	Pop034	37.1724	-76.5166	N	-	-	Y	1	feriarum	feriarum	-
ECM1771	Pseudacris	nigrita	VA	Prince George	7	sympatry	Pop048	37.1626	-77.166	N	-	-	Y	0.157	nigrita	hybrid	-
ECM1772	Pseudacris	nigrita	VA	Prince George	7	sympatry	Pop048	37.1626	-77.166	N	-	-	Y	0	nigrita	nigrita	-
ECM1773	Pseudacris	nigrita	VA	Prince George	7	sympatry	Pop048	37.1626	-77.166	N	-	-	Y	0.139	nigrita	hybrid	-
ECM1774	Pseudacris	nigrita	VA	Prince George	7	sympatry	Pop048	37.1626	-77.166	N	-	-	Y	0.272	hybrid	hybrid	nigrita
ECM1775	Pseudacris	nigrita	VA	Prince George	7	sympatry	Pop048	37.1626	-77.166	N	-	-	Y	0	nigrita	nigrita	-
ECM1776	Pseudacris	nigrita	VA	Prince George	7	sympatry	Pop048	37.1626	-77.166	N	-	-	Y	0.093	nigrita	hybrid	-
ECM1777	Pseudacris	nigrita	VA	Prince George	7	sympatry	Pop048	37.1626	-77.166	N	-	-	Y	0.164	nigrita	hybrid	-
ECM1778	Pseudacris	nigrita	VA	Prince George	7	sympatry	Pop048	37.1626	-77.166	N	-	-	Y	0	nigrita	nigrita	-
ECM1779	Pseudacris	nigrita	VA	Prince George	7	sympatry	Pop048	37.1626	-77.166	N	-	-	Y	0.07	nigrita	hybrid	-
ECM1780	Pseudacris	nigrita	VA	Prince George	7	sympatry	Pop048	37.1626	-77.166	N	-	-	Y	0.2	nigrita	hybrid	-
ECM1781	Pseudacris	nigrita	VA	Prince George	7	sympatry	Pop048	37.1626	-77.166	N	-	-	Y	0	nigrita	nigrita	-
ECM1782	Pseudacris	nigrita	VA	Prince George	7	sympatry	Pop048	37.1626	-77.166	N	-	-	Y	0.139	nigrita	hybrid	-
ECM1783	Pseudacris	nigrita	VA	Prince George	7	sympatry	Pop048	37.1626	-77.166	N	-	-	Y	0	nigrita	nigrita	-
ECM1784	Pseudacris	nigrita	VA	Prince George	7	sympatry	Pop048	37.1526	-77.1822	N	-	-	Y	0	nigrita	nigrita	-
ECM1785	Pseudacris	nigrita	VA	Prince George	7	sympatry	Pop048	37.149	-77.1861	N	-	-	Y	0.069	nigrita	hybrid	-
ECM1786	Pseudacris	nigrita	VA	Prince George	7	sympatry	Pop048	37.149	-77.1861	N	-	-	Y	0.208	nigrita	hybrid	-
ECM1787	Pseudacris	nigrita	VA	Prince George	7	sympatry	Pop048	37.149	-77.1861	N	-	-	Y	0	nigrita	nigrita	-
ECM1788	Pseudacris	nigrita	VA	Prince George	7	sympatry	Pop048	37.149	-77.1861	N	-	-	Y	0.387	hybrid	hybrid	nigrita
ECM1789	Pseudacris	feriarum	VA	Prince George	7	sympatry	Pop032	37.1469	-77.1887	N	-	-	Y	1	feriarum	feriarum	-
ECM1790	Pseudacris	feriarum	VA	Prince George	7	sympatry	Pop032	37.1477	-77.1878	N	-	-	Y	0.956	feriarum	feriarum	-
ECM1791	Pseudacris	feriarum	VA	Prince George	7	sympatry	Pop032	37.1477	-77.1878	N	-	-	Y	0.926	feriarum	hybrid	-
ECM1792	Pseudacris	feriarum	VA	Prince George	7	sympatry	Pop032	37.1473	-77.1884	N	-	-	Y	1	feriarum	feriarum	-
ECM1793	Pseudacris	feriarum	VA	Prince George	7	sympatry	Pop032	37.1473	-77.1884	N	-	-	Y	1	feriarum	feriarum	-
ECM1794	Pseudacris	feriarum	VA	Prince George	7	sympatry	Pop032	37.1473	-77.1884	N	-	-	Y	1	feriarum	feriarum	-
ECM1801	Pseudacris	nigrita	GA	McIntosh	10	sympatry	Pop042	31.5343	-81.5376	Y	2.08282	2.29141	Y	0.334	hybrid	hybrid	nigrita
ECM1803	Pseudacris	nigrita	GA	McIntosh	10	sympatry	Pop042	31.5343	-81.5376	Y	2.02269	2.23001	Y	0.478	hybrid	hybrid	nigrita
ECM1806	Pseudacris	nigrita	GA	McIntosh	10	sympatry	Pop042	31.5343	-81.5376	Y	2.11363	2.19722	Y	0.25	hybrid	hybrid	nigrita
ECM1814	Pseudacris	nigrita	GA	McIntosh	10	sympatry	Pop042	31.5343	-81.5376	N	-	-	Y	0.332	hybrid	hybrid	nigrita
ECM1815	Pseudacris	nigrita	GA	McIntosh	10	sympatry	Pop042	31.5343	-81.5376	N	-	-	Y	0.259	hybrid	hybrid	nigrita
ECM1818	Pseudacris	nigrita	GA	McIntosh	10	sympatry	Pop042	31.5343	-81.5376	N	-	-	Y	0.419	hybrid	hybrid	nigrita
ECM1819	Pseudacris	nigrita	GA	McIntosh	10	sympatry	Pop042	31.5343	-81.5376	N	-	-	Y	0.488	hybrid	hybrid	nigrita
ECM1820	Pseudacris	nigrita	GA	McIntosh	10	sympatry	Pop042	31.5343	-81.5376	N	-	-	Y	0.399	hybrid	hybrid	nigrita
ECM1822	Pseudacris	nigrita	GA	McIntosh	10	sympatry	Pop042	31.5343	-81.5376	N	-	-	Y	0.489	hybrid	hybrid	nigrita
ECM1823	Pseudacris	nigrita	GA	McIntosh	10	sympatry	Pop042	31.5343	-81.5376	N	-	-	Y	0.474	hybrid	hybrid	nigrita
ECM1824	Pseudacris	nigrita	GA	McIntosh	10	sympatry	Pop042	31.5343	-81.5376	N	-	-	Y	0.282	hybrid	hybrid	nigrita
ECM1825	Pseudacris	nigrita	GA	McIntosh	10	sympatry	Pop042	31.5343	-81.5376	N	-	-	Y	0.373	hybrid	hybrid	nigrita
ECM1827	Pseudacris	nigrita	GA	McIntosh	10	sympatry	Pop042	31.5343	-81.5376	N	-	-	Y	0.028	nigrita	nigrita	-
ECM1828	Pseudacris	nigrita	GA	McIntosh	10	sympatry	Pop042	31.5343	-81.5376	N	-	-	Y	0.499	hybrid	hybrid	nigrita
ECM1829	Pseudacris	nigrita	GA	McIntosh	10	sympatry	Pop042	31.5343	-81.5376	N	-	-	Y	0.479	hybrid	hybrid	nigrita
ECM1831	Pseudacris	nigrita	GA	Liberty	10	sympatry	Pop041	31.9171	-81.5918	N	-	-	Y	0.518	hybrid	hybrid	nigrita
ECM1833	Pseudacris	nigrita	GA	McIntosh	10	sympatry	Pop042	31.5255	-81.5525	N	-	-	Y	0.31	hybrid	hybrid	nigrita
ECM1834	Pseudacris	nigrita	GA	McIntosh	10	sympatry	Pop042	31.5255	-81.5525	N	-	-	Y	0.325	hybrid	hybrid	nigrita
ECM1835	Pseudacris	nigrita	GA	McIntosh	10	sympatry	Pop042	31.5255	-81.5525	N	-	-	Y	0.279	hybrid	hybrid	nigrita
ECM1836	Pseudacris	feriarum	VA	York	9	sympatry	Pop034	37.1731	-76.5157	N	-	-	Y	0.905	feriarum	feriarum	-
ECM1837	Pseudacris	feriarum	VA	York	9	sympatry	Pop034	37.1731	-76.5157	N	-	-	Y	0.94	feriarum	feriarum	-
ECM1838	Pseudacris	feriarum	VA	York	9	sympatry	Pop034	37.1731	-76.5157	N	-	-	Y	0.981	feriarum	feriarum	-
ECM1839	Pseudacris	feriarum	VA	York	9	sympatry	Pop034	37.1731	-76.5157	N	-	-	Y	0.691	hybrid	hybrid	kalmi (feriarum species group)
ECM1840	Pseudacris	feriarum	VA	York	9	sympatry	Pop034	37.1731	-76.5157	N	-	-	Y	1	feriarum	feriarum	-
ECM1841	Pseudacris	feriarum	VA	York	9	sympatry	Pop034	37.1719	-76.5149	N	-	-	Y	1	feriarum	feriarum	-
ECM1842	Pseudacris	feriarum	VA	York	9	sympatry	Pop034	37.1719	-76.5149	N	-	-	Y	1	feriarum	feriarum	-
ECM1843	Pseudacris	feriarum	VA	York	9	sympatry	Pop034	37.1719	-76.5149	N	-	-	Y	1	feriarum	feriarum	-
ECM1844	Pseudacris	feriarum	VA	York	9	sympatry	Pop034	37.1719	-76.5149	N	-	-	Y	1	feriarum	feriarum	-
ECM1845	Pseudacris	feriarum	VA	York	9	sympatry	Pop034	37.1719	-76.5149	N	-	-	Y	1	feriarum	feriarum	-
ECM1846	Pseudacris	feriarum	VA	York	9	sympatry	Pop034	37.1719	-76.5149	N	-	-	Y	0.92	feriarum	hybrid	-
ECM1847	Pseudacris	feriarum	VA	York	9	sympatry	Pop034	37.1719	-76.5149	N	-	-	Y	1	feriarum	feriarum	-
ECM1848	Pseudacris	feriarum	VA	York	9	sympatry	Pop034	37.1719	-76.5149	N	-	-	Y	0.993	feriarum	feriarum	-
ECM1849	Pseudacris	feriarum	VA	York	9	sympatry	Pop034	37.1719	-76.5149	N	-	-	Y	1	feriarum	feriarum	-
ECM1850	Pseudacris	feriarum	VA	York	9	sympatry	Pop034	37.1719	-76.5149	N	-	-	Y	0.961	feriarum	feriarum	-
ECM1851	Pseudacris	feriarum	VA	York	9	sympatry	Pop034	37.1719	-76.5149	N	-	-	Y	0.857	feriarum	feriarum	-
ECM1852	Pseudacris	feriarum	VA	York	9	sympatry	Pop034	37.1719	-76.5149	N	-	-	Y	1	feriarum	feriarum	-
ECM1853	Pseudacris	feriarum	VA	York	9	sympatry	Pop034	37.1719	-76.5149	N	-	-	Y	1	feriarum	feriarum	-
ECM1854	Pseudacris	feriarum	VA	York	9	sympatry	Pop034	37.1719	-76.5149	N	-	-	Y	1	feriarum	feriarum	-
ECM1855	Pseudacris	feriarum	VA	York	9	sympatry	Pop034	37.1719	-76.5149	N	-	-	Y	1	feriarum	feriarum	-
ECM1856	Pseudacris	feriarum	VA	York	9	sympatry	Pop034	37.1719	-76.5149	N	-	-	Y	0.887	feriarum	feriarum	-
ECM1857	Pseudacris	feriarum	VA	York	9	sympatry	Pop034	37.1721	-76.5143	N	-	-	Y	1	feriarum	feriarum	-
ECM1858	Pseudacris	feriarum	VA	York	9	sympatry	Pop034	37.1721	-76.5143	N	-	-	Y	1	feriarum	feriarum	-
ECM1859	Pseudacris	feriarum	VA	York	9	sympatry	Pop034	37.1721	-76.5143	N	-	-	Y	1	feriarum	feriarum	-
ECM1860	Pseudacris	feriarum	VA	York	9	sympatry	Pop034	37.171	-76.5115	N	-	-	Y	1	feriarum	feriarum	-
ECM1861	Pseudacris	feriarum	VA	York	9	sympatry	Pop034	37.171	-76.5115	N	-	-	Y	1	feriarum	feriarum	-
ECM1862	Pseudacris	feriarum	VA	York	9	sympatry	Pop034	37.171	-76.5115	N	-	-	Y	0.93	feriarum	hybrid	-
ECM1863	Pseudacris	feriarum	VA	York	9	sympatry	Pop034	37.171	-76.5115	N	-	-	Y	0.954	feriarum	feriarum	-
ECM1864	Pseudacris	feriarum	VA	York	9	sympatry	Pop034	37.171	-76.5115	N	-	-	Y	0.849	feriarum	hybrid	-
ECM1865	Pseudacris	feriarum	VA	York	9	sympatry	Pop034	37.171	-76.5115	N	-	-	Y	0.946	feriarum	feriarum	-
ECM1866	Pseudacris	feriarum	VA	York	9	sympatry	Pop034	37.171	-76.5115	N	-	-	Y	1	feriarum	feriarum	-
ECM1867	Pseudacris	feriarum	VA	York	9	sympatry	Pop034	37.1705	-76.5111	N	-	-	Y	0.922	feriarum	hybrid	-
ECM1868	Pseudacris	feriarum	VA	York	9	sympatry	Pop034	37.1705	-76.5111	N	-	-	Y	0.93	feriarum	hybrid	-
ECM1869	Pseudacris	feriarum	VA	York	9	sympatry	Pop034	37.1705	-76.5111	N	-	-	Y	0.916	feriarum	feriarum	-
ECM1870	Pseudacris	feriarum	VA	York	9	sympatry	Pop034	37.1705	-76.5111	N	-	-	Y	1	feriarum	feriarum	-
ECM1871	Pseudacris	feriarum	VA	York	9	sympatry	Pop034	37.1693	-76.5094	N	-	-	Y	1	feriarum	feriarum	-
ECM1872	Pseudacris	feriarum	VA	York	9	sympatry	Pop034	37.1693	-76.5094	N	-	-	Y	0.893	feriarum	feriarum	-
ECM1873	Pseudacris	feriarum	VA	York	9	sympatry	Pop034	37.1693	-76.5094	N	-	-	Y	1	feriarum	feriarum	-
ECM1874	Pseudacris	feriarum	VA	York	9	sympatry	Pop034	37.1693	-76.5094	N	-	-	Y	1	feriarum	feriarum	-
ECM1875	Pseudacris	feriarum	VA	York	9	sympatry	Pop034	37.1693	-76.5094	N	-	-	Y	0.964	feriarum	feriarum	-
ECM1876	Pseudacris	feriarum	VA	York	9	sympatry	Pop034	37.1693	-76.5094	N	-	-	Y	1	feriarum	feriarum	-
ECM1877	Pseudacris	feriarum	VA	York	9	sympatry	Pop034	37.1689	-76.5088	N	-	-	Y	1	feriarum	feriarum	-
ECM1878	Pseudacris	feriarum	VA	York	9	sympatry	Pop034	37.1685	-76.5083	N	-	-	Y	1	feriarum	feriarum	-
ECM1879	Pseudacris	feriarum	VA	York	9	sympatry	Pop034	37.1685	-76.5083	N	-	-	Y	0.922	feriarum	feriarum	-
ECM1880	Pseudacris	feriarum	VA	York	9	sympatry	Pop034	37.1724	-76.5166	N	-	-	Y	1	feriarum	feriarum	-
ECM1881	Pseudacris	feriarum	VA	York	9	sympatry	Pop034	37.1724	-76.5166	N	-	-	Y	0.873	feriarum	feriarum	-
ECM1882	Pseudacris	feriarum	VA	York	9	sympatry	Pop034	37.1724	-76.5166	N	-	-	Y	1	feriarum	feriarum	-
ECM1883	Pseudacris	feriarum	VA	York	9	sympatry	Pop034	37.1724	-76.5166	N	-	-	Y	0.99	feriarum	feriarum	-
ECM1884	Pseudacris	feriarum	VA	York	9	sympatry	Pop034	37.1724	-76.5166	N	-	-	Y	1	feriarum	feriarum	-
ECM1885	Pseudacris	feriarum	VA	York	9	sympatry	Pop034	37.1724	-76.5166	N	-	-	Y	1	feriarum	feriarum	-
ECM1886	Pseudacris	feriarum	VA	York	9	sympatry	Pop034	37.1724	-76.5166	N	-	-	Y	1	feriarum	feriarum	-
ECM1887	Pseudacris	feriarum	VA	York	9	sympatry	Pop034	37.1724	-76.5166	N	-	-	Y	0.749	hybrid	hybrid	feriarum
ECM1888	Pseudacris	feriarum	VA	York	9	sympatry	Pop034	37.1724	-76.5166	N	-	-	Y	1	feriarum	feriarum	-
ECM1889	Pseudacris	feriarum	VA	York	9	sympatry	Pop034	37.1724	-76.5166	N	-	-	Y	1	feriarum	feriarum	-
ECM1890	Pseudacris	feriarum	VA	York	9	sympatry	Pop034	37.1724	-76.5166	N	-	-	Y	1	feriarum	feriarum	-
ECM1891	Pseudacris	feriarum	VA	York	9	sympatry	Pop034	37.1724	-76.5166	N	-	-	Y	0.928	feriarum	hybrid	-
ECM1892	Pseudacris	feriarum	VA	York	9	sympatry	Pop034	37.1724	-76.5166	N	-	-	Y	1	feriarum	feriarum	-
ECM1893	Pseudacris	feriarum	VA	York	9	sympatry	Pop034	37.1724	-76.5166	N	-	-	Y	1	feriarum	feriarum	-
ECM1894	Pseudacris	feriarum	VA	York	9	sympatry	Pop034	37.1724	-76.5166	N	-	-	Y	1	feriarum	feriarum	-
ECM1895	Pseudacris	feriarum	VA	York	9	sympatry	Pop034	37.1724	-76.5166	N	-	-	Y	1	feriarum	feriarum	-
ECM1898	Pseudacris	feriarum	VA	York	9	sympatry	Pop034	37.1779	-76.5007	N	-	-	Y	1	feriarum	feriarum	-
ECM1899	Pseudacris	feriarum	VA	York	9	sympatry	Pop034	37.1779	-76.5007	N	-	-	Y	1	feriarum	feriarum	-
ECM1900	Pseudacris	feriarum	VA	York	9	sympatry	Pop034	37.1779	-76.5007	N	-	-	Y	0.96	feriarum	feriarum	-
ECM1901	Pseudacris	nigrita	VA	York	9	sympatry	Pop051	37.1714	-76.5105	N	-	-	Y	0.266	hybrid	hybrid	nigrita
ECM1902	Pseudacris	nigrita	VA	York	9	sympatry	Pop051	37.1714	-76.5105	N	-	-	Y	0.385	hybrid	hybrid	feriarum
ECM1903	Pseudacris	nigrita	VA	York	9	sympatry	Pop051	37.1714	-76.5105	N	-	-	Y	0.528	hybrid	hybrid	kalmi (feriarum species group)
ECM1904	Pseudacris	nigrita	VA	York	9	sympatry	Pop051	37.1714	-76.5105	N	-	-	Y	0.189	nigrita	hybrid	-
ECM1905	Pseudacris	nigrita	VA	York	9	sympatry	Pop051	37.1714	-76.5105	N	-	-	Y	0.192	nigrita	hybrid	-
ECM1906	Pseudacris	nigrita	VA	York	9	sympatry	Pop051	37.1714	-76.5105	N	-	-	Y	0.28	hybrid	hybrid	nigrita
ECM1907	Pseudacris	nigrita	VA	York	9	sympatry	Pop051	37.1714	-76.5105	N	-	-	Y	0.182	nigrita	hybrid	-
ECM1908	Pseudacris	nigrita	VA	York	9	sympatry	Pop051	37.1714	-76.5105	N	-	-	Y	0.236	nigrita	hybrid	-
ECM1909	Pseudacris	nigrita	VA	York	9	sympatry	Pop051	37.1714	-76.5105	N	-	-	Y	0.209	nigrita	hybrid	-
ECM1910	Pseudacris	feriarum	VA	York	9	sympatry	Pop034	37.1714	-76.5105	N	-	-	Y	1	feriarum	feriarum	-
ECM1911	Pseudacris	nigrita	VA	York	9	sympatry	Pop051	37.1714	-76.5105	N	-	-	Y	0.276	hybrid	hybrid	nigrita
ECM1912	Pseudacris	nigrita	VA	Sussex	8	sympatry	Pop050	36.9926	-77.0283	N	-	-	Y	0.238	nigrita	hybrid	-
ECM1913	Pseudacris	nigrita	VA	Sussex	8	sympatry	Pop050	36.9926	-77.0283	N	-	-	Y	0.267	hybrid	hybrid	nigrita
ECM1914	Pseudacris	nigrita	VA	Sussex	8	sympatry	Pop050	36.9926	-77.0283	N	-	-	Y	0.158	nigrita	hybrid	-
ECM1915	Pseudacris	nigrita	VA	Sussex	8	sympatry	Pop050	36.9926	-77.0283	N	-	-	Y	0	nigrita	nigrita	-
ECM1916	Pseudacris	nigrita	VA	Sussex	8	sympatry	Pop050	36.9926	-77.0283	N	-	-	Y	0.062	nigrita	hybrid	-
ECM1917	Pseudacris	nigrita	VA	Sussex	8	sympatry	Pop050	36.9926	-77.0283	N	-	-	Y	0.349	hybrid	hybrid	nigrita
ECM1918	Pseudacris	nigrita	VA	Sussex	8	sympatry	Pop050	36.9926	-77.0283	N	-	-	Y	0.064	nigrita	hybrid	-
ECM1919	Pseudacris	feriarum	VA	Sussex	8	sympatry	Pop033	36.9926	-77.0283	N	-	-	Y	0.915	feriarum	feriarum	-
ECM1920	Pseudacris	feriarum	VA	Sussex	8	sympatry	Pop033	36.9926	-77.0283	N	-	-	Y	1	feriarum	feriarum	-
ECM1921	Pseudacris	feriarum	VA	Sussex	8	sympatry	Pop033	36.9926	-77.0283	N	-	-	Y	1	feriarum	feriarum	-
ECM1922	Pseudacris	nigrita	VA	Sussex	8	sympatry	Pop050	36.9914	-77.0306	N	-	-	Y	0.129	nigrita	hybrid	-
ECM1923	Pseudacris	nigrita	VA	Sussex	8	sympatry	Pop050	36.9914	-77.0306	N	-	-	Y	0.09	nigrita	hybrid	-
ECM1924	Pseudacris	nigrita	VA	Sussex	8	sympatry	Pop050	36.9914	-77.0306	N	-	-	Y	0.193	nigrita	hybrid	-
ECM1925	Pseudacris	nigrita	VA	Sussex	8	sympatry	Pop050	36.9914	-77.0306	N	-	-	Y	0.127	nigrita	hybrid	-
ECM1926	Pseudacris	nigrita	VA	Sussex	8	sympatry	Pop050	36.9914	-77.0306	N	-	-	Y	0.274	hybrid	hybrid	nigrita
ECM1927	Pseudacris	nigrita	VA	Sussex	8	sympatry	Pop050	36.9914	-77.0306	N	-	-	Y	0.269	hybrid	hybrid	nigrita
ECM1928	Pseudacris	nigrita	VA	Sussex	8	sympatry	Pop050	36.9914	-77.0306	N	-	-	Y	0.356	hybrid	hybrid	nigrita
ECM1929	Pseudacris	nigrita	VA	Sussex	8	sympatry	Pop050	36.9914	-77.0306	N	-	-	Y	0.261	hybrid	hybrid	nigrita
ECM1930	Pseudacris	nigrita	VA	Sussex	8	sympatry	Pop050	36.9914	-77.0306	N	-	-	Y	0.184	nigrita	hybrid	-
ECM1931	Pseudacris	nigrita	VA	Sussex	8	sympatry	Pop050	36.9914	-77.0306	N	-	-	Y	0.063	nigrita	hybrid	-
ECM1932	Pseudacris	nigrita	VA	Sussex	8	sympatry	Pop050	36.9914	-77.0306	N	-	-	Y	0.133	nigrita	hybrid	-
ECM1933	Pseudacris	nigrita	VA	Sussex	8	sympatry	Pop050	36.9914	-77.0306	N	-	-	Y	0.362	hybrid	hybrid	nigrita
ECM1934	Pseudacris	nigrita	VA	Sussex	8	sympatry	Pop050	36.9914	-77.0306	N	-	-	Y	0.091	nigrita	hybrid	-
ECM1935	Pseudacris	nigrita	VA	Sussex	8	sympatry	Pop050	36.9914	-77.0306	N	-	-	Y	0.264	hybrid	hybrid	nigrita
ECM1936	Pseudacris	nigrita	VA	Sussex	8	sympatry	Pop050	36.9914	-77.0306	N	-	-	Y	0.162	nigrita	hybrid	-
ECM1937	Pseudacris	nigrita	VA	Sussex	8	sympatry	Pop050	36.9914	-77.0306	N	-	-	Y	0.233	nigrita	hybrid	-
ECM1938	Pseudacris	nigrita	VA	Sussex	8	sympatry	Pop050	36.9914	-77.0306	N	-	-	Y	0.122	nigrita	hybrid	-
ECM1939	Pseudacris	nigrita	VA	Sussex	8	sympatry	Pop050	36.9914	-77.0306	N	-	-	Y	0.276	hybrid	hybrid	nigrita
ECM1940	Pseudacris	nigrita	VA	Sussex	8	sympatry	Pop050	36.9914	-77.0306	N	-	-	Y	0.416	hybrid	hybrid	nigrita
ECM1941	Pseudacris	nigrita	VA	Sussex	8	sympatry	Pop050	36.9914	-77.0306	N	-	-	Y	0.335	hybrid	hybrid	nigrita
ECM1942	Pseudacris	nigrita	VA	Sussex	8	sympatry	Pop050	36.9914	-77.0306	N	-	-	Y	0.225	nigrita	hybrid	-
ECM1943	Pseudacris	nigrita	VA	Sussex	8	sympatry	Pop050	36.9914	-77.0306	N	-	-	Y	0.161	nigrita	hybrid	-
ECM1944	Pseudacris	nigrita	VA	Sussex	8	sympatry	Pop050	36.9914	-77.0306	N	-	-	Y	0.175	nigrita	hybrid	-
ECM1945	Pseudacris	nigrita	VA	Sussex	8	sympatry	Pop050	36.9914	-77.0306	N	-	-	Y	0.163	nigrita	hybrid	-
ECM1946	Pseudacris	nigrita	VA	Sussex	8	sympatry	Pop050	36.9914	-77.0306	N	-	-	Y	0.179	nigrita	hybrid	-
ECM1947	Pseudacris	nigrita	VA	Sussex	8	sympatry	Pop050	36.9914	-77.0306	N	-	-	Y	0.334	hybrid	hybrid	nigrita
ECM1948	Pseudacris	nigrita	VA	Sussex	8	sympatry	Pop050	36.9914	-77.0306	N	-	-	Y	0.309	hybrid	hybrid	nigrita
ECM1949	Pseudacris	nigrita	VA	Sussex	8	sympatry	Pop050	36.9914	-77.0306	N	-	-	Y	0.248	nigrita	hybrid	-
ECM1950	Pseudacris	nigrita	VA	Sussex	8	sympatry	Pop050	36.9914	-77.0306	N	-	-	Y	0.354	hybrid	hybrid	nigrita
ECM1951	Pseudacris	nigrita	VA	Sussex	8	sympatry	Pop050	36.9914	-77.0306	N	-	-	Y	0.106	nigrita	hybrid	-
ECM1952	Pseudacris	nigrita	VA	Sussex	8	sympatry	Pop050	36.9914	-77.0306	N	-	-	Y	0.124	nigrita	hybrid	-
ECM1953	Pseudacris	nigrita	VA	Sussex	8	sympatry	Pop050	36.9914	-77.0306	N	-	-	Y	0.302	hybrid	hybrid	nigrita
ECM1954	Pseudacris	nigrita	VA	Sussex	8	sympatry	Pop050	36.9914	-77.0306	N	-	-	Y	0.197	nigrita	hybrid	-
ECM1955	Pseudacris	nigrita	VA	Sussex	8	sympatry	Pop050	36.9914	-77.0306	N	-	-	Y	0.203	nigrita	hybrid	-
ECM1956	Pseudacris	nigrita	VA	Sussex	8	sympatry	Pop050	36.9914	-77.0306	N	-	-	Y	0	nigrita	nigrita	-
ECM1957	Pseudacris	nigrita	VA	Sussex	8	sympatry	Pop050	36.9914	-77.0306	N	-	-	Y	0.278	hybrid	hybrid	nigrita
ECM1958	Pseudacris	nigrita	VA	Sussex	8	sympatry	Pop050	36.9914	-77.0306	N	-	-	Y	0.14	nigrita	hybrid	-
ECM1959	Pseudacris	nigrita	VA	Sussex	8	sympatry	Pop050	36.9914	-77.0306	N	-	-	Y	0.198	nigrita	hybrid	-
ECM1960	Pseudacris	nigrita	VA	Sussex	8	sympatry	Pop050	36.9914	-77.0306	N	-	-	Y	0.281	hybrid	hybrid	nigrita
ECM1961	Pseudacris	nigrita	VA	Sussex	8	sympatry	Pop050	36.9914	-77.0306	N	-	-	Y	0.142	nigrita	hybrid	-
ECM1962	Pseudacris	nigrita	VA	Sussex	8	sympatry	Pop050	36.9914	-77.0306	N	-	-	Y	0.204	nigrita	hybrid	-
ECM1963	Pseudacris	nigrita	VA	Sussex	8	sympatry	Pop050	36.9914	-77.0306	N	-	-	Y	0.097	nigrita	hybrid	-
ECM1964	Pseudacris	nigrita	VA	Sussex	8	sympatry	Pop050	36.9914	-77.0306	N	-	-	Y	0.072	nigrita	hybrid	-
ECM1965	Pseudacris	nigrita	VA	Sussex	8	sympatry	Pop050	36.9914	-77.0306	N	-	-	Y	0.36	hybrid	hybrid	nigrita
ECM1966	Pseudacris	nigrita	VA	Sussex	8	sympatry	Pop050	36.9914	-77.0306	N	-	-	Y	0.125	nigrita	hybrid	-
ECM1967	Pseudacris	nigrita	VA	Sussex	8	sympatry	Pop050	36.9914	-77.0306	N	-	-	Y	0.318	hybrid	hybrid	nigrita
ECM1968	Pseudacris	nigrita	VA	Sussex	8	sympatry	Pop050	36.9926	-77.0283	N	-	-	Y	0.314	hybrid	hybrid	nigrita
ECM1976	Pseudacris	feriarum	VA	Sussex	8	sympatry	Pop033	36.9914	-77.0306	N	-	-	Y	1	feriarum	feriarum	-
ECM1977	Pseudacris	feriarum	VA	Sussex	8	sympatry	Pop033	36.9914	-77.0306	N	-	-	Y	1	feriarum	feriarum	-
ECM1978	Pseudacris	feriarum	VA	Sussex	8	sympatry	Pop033	36.9914	-77.0306	N	-	-	Y	1	feriarum	feriarum	-
ECM1979	Pseudacris	feriarum	VA	Sussex	8	sympatry	Pop033	36.9914	-77.0306	N	-	-	Y	0.964	feriarum	feriarum	-
ECM1980	Pseudacris	feriarum	VA	Sussex	8	sympatry	Pop033	36.9914	-77.0306	N	-	-	Y	0.863	feriarum	feriarum	-
ECM1981	Pseudacris	feriarum	VA	Sussex	8	sympatry	Pop033	36.9914	-77.0306	N	-	-	Y	0.907	feriarum	feriarum	-
ECM1982	Pseudacris	feriarum	VA	Sussex	8	sympatry	Pop033	36.9174	-77.0729	Y	2.94356	2.82785	Y	0.978	feriarum	feriarum	-
ECM1983	Pseudacris	nigrita	VA	Sussex	8	sympatry	Pop050	36.9174	-77.0729	N	-	-	Y	0.244	nigrita	hybrid	-
ECM1984	Pseudacris	hybrid	VA	Sussex	8	sympatry	Pop033	36.9174	-77.0729	Y	2.73932	2.5288	Y	0.832	feriarum	hybrid	-
ECM1985	Pseudacris	feriarum	VA	Sussex	8	sympatry	Pop033	36.9914	-77.0306	Y	3.1199	2.8596	Y	1	feriarum	feriarum	-
ECM1986	Pseudacris	feriarum	VA	Sussex	8	sympatry	Pop033	36.9914	-77.0306	Y	2.93417	2.77825	Y	1	feriarum	feriarum	-
ECM1987	Pseudacris	feriarum	VA	Sussex	8	sympatry	Pop033	36.9914	-77.0306	N	-	-	Y	1	feriarum	feriarum	-
ECM1988	Pseudacris	feriarum	VA	Sussex	8	sympatry	Pop033	36.9914	-77.0306	Y	2.96962	2.88022	Y	0.882	feriarum	hybrid	-
ECM1990	Pseudacris	feriarum	VA	Sussex	8	sympatry	Pop033	36.9759	-77.0635	Y	3.10945	2.8751	Y	1	feriarum	feriarum	-
ECM1991	Pseudacris	feriarum	VA	Sussex	8	sympatry	Pop033	36.9865	-77.0555	Y	3.10292	2.88531	Y	1	feriarum	feriarum	-
ECM1993	Pseudacris	feriarum	VA	Sussex	8	sympatry	Pop033	36.984	-77.0536	Y	3.04914	2.61496	Y	0.875	feriarum	feriarum	-
ECM1994	Pseudacris	feriarum	VA	Sussex	8	sympatry	Pop033	36.984	-77.0536	Y	3.01216	2.79506	Y	0.98	feriarum	feriarum	-
ECM1998	Pseudacris	feriarum	VA	Sussex	8	sympatry	Pop033	36.9624	-77.0952	Y	3.07793	2.93119	Y	1	feriarum	feriarum	-
ECM1999	Pseudacris	feriarum	VA	Sussex	8	sympatry	Pop033	36.9624	-77.0952	Y	3.10971	3.10336	Y	0.881	feriarum	feriarum	-
ECM2000	Pseudacris	feriarum	VA	Sussex	8	sympatry	Pop033	36.9624	-77.0952	N	-	-	Y	0.975	feriarum	feriarum	-
ECM2001	Pseudacris	feriarum	VA	Sussex	8	sympatry	Pop033	36.9914	-77.0306	N	-	-	Y	0.837	feriarum	feriarum	-
ECM2002	Pseudacris	feriarum	VA	Sussex	8	sympatry	Pop033	37.0463	-77.2891	N	-	-	Y	1	feriarum	feriarum	-
ECM2003	Pseudacris	hybrid	VA	Sussex	8	sympatry	Pop033	36.9175	-77.0731	Y	3.04165	2.67415	Y	0.913	feriarum	hybrid	-
ECM2005	Pseudacris	feriarum	VA	Sussex	8	sympatry	Pop033	36.9175	-77.0731	Y	3.08328	2.74377	Y	0.803	feriarum	hybrid	-
ECM2006	Pseudacris	nigrita	VA	Sussex	8	sympatry	Pop050	36.9554	-77.013	N	-	-	Y	0.138	nigrita	hybrid	-
ECM2007	Pseudacris	feriarum	VA	Sussex	8	sympatry	Pop033	36.9914	-77.0306	Y	2.9746	2.94444	Y	1	feriarum	feriarum	-
ECM2008	Pseudacris	feriarum	VA	Sussex	8	sympatry	Pop033	36.9865	-77.0555	Y	3.08929	2.93482	Y	1	feriarum	feriarum	-
ECM2011	Pseudacris	feriarum	VA	Sussex	8	sympatry	Pop033	36.984	-77.0536	N	-	-	Y	1	feriarum	feriarum	-
ECM2013	Pseudacris	feriarum	VA	Sussex	8	sympatry	Pop033	36.9624	-77.0952	Y	2.91494	2.9069	Y	1	feriarum	feriarum	-
ECM2014	Pseudacris	nigrita	VA	York	9	sympatry	Pop051	37.1714	-76.5105	N	-	-	Y	0.306	hybrid	hybrid	feriarum
ECM2015	Pseudacris	nigrita	VA	York	9	sympatry	Pop051	37.1714	-76.5105	N	-	-	Y	0.303	hybrid	hybrid	nigrita
ECM2016	Pseudacris	nigrita	VA	York	9	sympatry	Pop051	37.1731	-76.5157	N	-	-	Y	0.225	nigrita	hybrid	-
ECM2017	Pseudacris	feriarum	VA	Sussex	8	sympatry	Pop033	36.984	-77.0536	N	-	-	Y	1	feriarum	feriarum	-
ECM2018	Pseudacris	feriarum	VA	Sussex	8	sympatry	Pop033	36.9914	-77.0306	N	-	-	Y	1	feriarum	feriarum	-
ECM2019	Pseudacris	feriarum	VA	Sussex	8	sympatry	Pop033	36.9914	-77.0306	N	-	-	Y	0.995	feriarum	feriarum	-
ECM2020	Pseudacris	feriarum	VA	Sussex	8	sympatry	Pop033	36.9865	-77.0555	N	-	-	Y	1	feriarum	feriarum	-
ECM2021	Pseudacris	feriarum	VA	Sussex	8	sympatry	Pop033	36.9914	-77.0306	N	-	-	Y	0.5	hybrid	hybrid	kalmi (feriarum species group)
ECM2022	Pseudacris	nigrita	VA	Sussex	8	sympatry	Pop050	36.9174	-77.0729	N	-	-	Y	0.363	hybrid	hybrid	nigrita
ECM2023	Pseudacris	feriarum	VA	Sussex	8	sympatry	Pop033	36.9914	-77.0306	N	-	-	Y	0.849	feriarum	hybrid	-
ECM2024	Pseudacris	nigrita	VA	Sussex	8	sympatry	Pop050	36.9914	-77.0306	N	-	-	Y	0.204	nigrita	hybrid	-
ECM2025	Pseudacris	nigrita	VA	Sussex	8	sympatry	Pop050	36.9914	-77.0306	N	-	-	Y	0.086	nigrita	hybrid	-
ECM2026	Pseudacris	nigrita	VA	Sussex	8	sympatry	Pop050	36.9914	-77.0306	N	-	-	Y	0.119	nigrita	hybrid	-
ECM2187	Pseudacris	nigrita	FL	Liberty	2	sympatry	Pop044	30.0593	-85.0215	N	-	-	Y	0.062	nigrita	hybrid	-
ECM2193	Pseudacris	nigrita	FL	Liberty	2	sympatry	Pop044	30.093	-85.0467	N	-	-	Y	0.424	hybrid	hybrid	nigrita
ECM2195	Pseudacris	nigrita	FL	Liberty	2	sympatry	Pop044	30.093	-85.0467	N	-	-	Y	0	nigrita	nigrita	-
ECM2234	Pseudacris	nigrita	FL	Liberty	2	sympatry	Pop044	30.093	-85.0467	N	-	-	Y	0.467	hybrid	hybrid	nigrita
ECM2235	Pseudacris	nigrita	FL	Liberty	2	sympatry	Pop044	30.093	-85.0467	N	-	-	Y	0	nigrita	nigrita	-
ECM2237	Pseudacris	nigrita	FL	Liberty	2	sympatry	Pop044	30.093	-85.0467	N	-	-	Y	0.167	nigrita	hybrid	-
ECM2239	Pseudacris	nigrita	FL	Liberty	2	sympatry	Pop044	30.093	-85.0467	N	-	-	Y	0.274	hybrid	hybrid	nigrita
ECM2241	Pseudacris	nigrita	FL	Liberty	2	sympatry	Pop044	30.093	-85.0467	N	-	-	Y	0.171	nigrita	hybrid	-
ECM2251	Pseudacris	nigrita	FL	Liberty	2	sympatry	Pop044	30.0604	-85.0219	N	-	-	Y	0.325	hybrid	hybrid	nigrita
ECM2253	Pseudacris	nigrita	FL	Liberty	2	sympatry	Pop044	30.0604	-85.0219	N	-	-	Y	0.08	nigrita	hybrid	-
ECM2254	Pseudacris	nigrita	FL	Liberty	2	sympatry	Pop044	30.0604	-85.0219	N	-	-	Y	0.185	nigrita	hybrid	-
ECM2255	Pseudacris	nigrita	FL	Liberty	2	sympatry	Pop044	30.0604	-85.0219	N	-	-	Y	0.377	hybrid	hybrid	nigrita
ECM2257	Pseudacris	nigrita	FL	Liberty	2	sympatry	Pop044	30.0604	-85.0219	N	-	-	Y	0.122	nigrita	hybrid	-
ECM2258	Pseudacris	nigrita	FL	Liberty	2	sympatry	Pop044	30.0604	-85.0219	N	-	-	Y	0.414	hybrid	hybrid	nigrita
ECM2260	Pseudacris	nigrita	FL	Liberty	2	sympatry	Pop044	30.0604	-85.0219	N	-	-	Y	0.206	nigrita	hybrid	-
ECM2261	Pseudacris	nigrita	FL	Liberty	2	sympatry	Pop044	30.0604	-85.0219	N	-	-	Y	0	nigrita	nigrita	-
ECM2262	Pseudacris	nigrita	FL	Liberty	2	sympatry	Pop044	30.0604	-85.0219	N	-	-	Y	0.209	nigrita	hybrid	-
ECM2326	Pseudacris	putative wild hybrid	FL	Liberty	2	sympatry	Pop021	30.1013	-85.092	Y	2.53136	2.77951	Y	0.427	hybrid	hybrid	nigrita
ECM2327	Pseudacris	putative wild hybrid	FL	Liberty	2	sympatry	Pop021	30.1013	-85.092	Y	2.35261	2.67728	Y	0.398	hybrid	hybrid	nigrita
ECM2342	Pseudacris	feriarum	FL	Calhoun	2	sympatry	Pop019	30.4429	-85.0326	N	-	-	Y	0.873	feriarum	hybrid	-
ECM2366	Pseudacris	feriarum	FL	Calhoun	2	sympatry	Pop019	30.4429	-85.0326	N	-	-	Y	1	feriarum	feriarum	-
ECM2368	Pseudacris	feriarum	FL	Calhoun	2	sympatry	Pop019	30.4429	-85.0326	N	-	-	Y	0.931	feriarum	hybrid	-
ECM2388	Pseudacris	feriarum	FL	Liberty	2	sympatry	Pop021	30.1028	-85.0946	Y	3.34663	3.15506	Y	1	feriarum	feriarum	-
ECM2389	Pseudacris	feriarum	FL	Liberty	2	sympatry	Pop021	30.1028	-85.0946	Y	3.36013	3.19867	Y	1	feriarum	feriarum	-
ECM2390	Pseudacris	feriarum	FL	Liberty	2	sympatry	Pop021	30.1028	-85.0946	Y	3.40664	3.22973	Y	0.737	hybrid	hybrid	feriarum
ECM2391	Pseudacris	feriarum	FL	Liberty	2	sympatry	Pop021	30.1028	-85.0946	N	-	-	Y	0.934	feriarum	hybrid	-
ECM2393	Pseudacris	feriarum	FL	Liberty	2	sympatry	Pop021	30.1028	-85.0946	N	-	-	Y	0.821	feriarum	hybrid	-
ECM2394	Pseudacris	feriarum	FL	Liberty	2	sympatry	Pop021	30.1028	-85.0946	N	-	-	Y	0.709	hybrid	hybrid	feriarum
ECM2414	Pseudacris	nigrita	FL	Liberty	2	sympatry	Pop044	30.1626	-85.0666	N	-	-	Y	0.278	hybrid	hybrid	nigrita
ECM2415	Pseudacris	nigrita	FL	Liberty	2	sympatry	Pop044	30.1626	-85.0666	N	-	-	Y	0.163	nigrita	hybrid	-
ECM2416	Pseudacris	nigrita	FL	Liberty	2	sympatry	Pop044	30.1626	-85.0666	N	-	-	Y	0.264	hybrid	hybrid	nigrita
ECM2417	Pseudacris	nigrita	FL	Liberty	2	sympatry	Pop044	30.1626	-85.0666	N	-	-	Y	0.186	nigrita	hybrid	-
ECM2418	Pseudacris	nigrita	FL	Liberty	2	sympatry	Pop044	30.1626	-85.0666	N	-	-	Y	0.446	hybrid	hybrid	nigrita
ECM2420	Pseudacris	nigrita	FL	Liberty	2	sympatry	Pop044	30.1626	-85.0666	N	-	-	Y	0.175	nigrita	hybrid	-
ECM2421	Pseudacris	nigrita	FL	Liberty	2	sympatry	Pop044	30.1626	-85.0666	N	-	-	Y	0.069	nigrita	hybrid	-
ECM4154	Pseudacris	feriarum	SC	Colleton	6	sympatry	Pop030	32.7879	-80.6309	N	-	-	Y	0.874	feriarum	feriarum	-
ECM4155	Pseudacris	feriarum	SC	Colleton	6	sympatry	Pop030	32.7879	-80.6309	N	-	-	Y	0.902	feriarum	hybrid	-
ECM5042	Pseudacris	putative wild hybrid	FL	Liberty	2	sympatry	Pop021	30.1096	-85.0724	N	-	-	Y	0.409	hybrid	hybrid	nigrita
ECM5057	Pseudacris	feriarum	SC	Colleton	6	sympatry	Pop030	32.7935	-30.6321	Y	3.30548	3.22195	Y	0.878	feriarum	feriarum	-
ECM5061	Pseudacris	feriarum	SC	Colleton	6	sympatry	Pop030	32.8021	-80.6348	Y	3.32903	3.54303	Y	1	feriarum	feriarum	-
ECM5062	Pseudacris	feriarum	SC	Colleton	6	sympatry	Pop030	32.8021	-80.6348	Y	3.32947	3.4095	Y	1	feriarum	feriarum	-
ECM5063	Pseudacris	feriarum	SC	Colleton	6	sympatry	Pop030	32.8021	-80.6348	Y	3.31361	3.36101	Y	1	feriarum	feriarum	-
ECM5064	Pseudacris	feriarum	SC	Colleton	6	sympatry	Pop030	32.8021	-80.6348	Y	3.27404	3.30921	Y	0.881	feriarum	feriarum	-
ECM5065	Pseudacris	feriarum	SC	Colleton	6	sympatry	Pop030	32.8021	-80.6348	Y	3.35505	3.7156	Y	0.981	feriarum	feriarum	-
ECM5066	Pseudacris	feriarum	SC	Colleton	6	sympatry	Pop030	32.8021	-80.6348	Y	3.29933	3.62537	Y	0.762	feriarum	feriarum	-
ECM5067	Pseudacris	feriarum	SC	Colleton	6	sympatry	Pop030	32.8021	-80.6348	Y	3.32014	3.47739	Y	0.822	feriarum	feriarum	-
ECM5070	Pseudacris	feriarum	SC	Colleton	6	sympatry	Pop030	32.8021	-80.6348	Y	3.31173	3.39606	Y	1	feriarum	feriarum	-
ECM5071	Pseudacris	feriarum	SC	Colleton	6	sympatry	Pop030	32.8021	-80.6348	Y	3.36305	3.82137	Y	0.874	feriarum	feriarum	-
ECM5072	Pseudacris	feriarum	SC	Colleton	6	sympatry	Pop030	32.8021	-80.6348	Y	3.28115	3.74465	Y	1	feriarum	feriarum	-
ECM5073	Pseudacris	feriarum	SC	Colleton	6	sympatry	Pop030	32.8021	-80.6348	N	-	-	Y	0.99	feriarum	feriarum	-
ECM5074	Pseudacris	feriarum	SC	Colleton	6	sympatry	Pop030	32.8021	-80.6348	N	-	-	Y	1	feriarum	feriarum	-
ECM5075	Pseudacris	feriarum	SC	Colleton	6	sympatry	Pop030	32.8021	-80.6348	N	-	-	Y	0.956	feriarum	feriarum	-
ECM5076	Pseudacris	feriarum	SC	Colleton	6	sympatry	Pop030	32.8021	-80.6348	N	-	-	Y	1	feriarum	feriarum	-
ECM5077	Pseudacris	feriarum	SC	Colleton	6	sympatry	Pop030	32.8021	-80.6348	N	-	-	Y	1	feriarum	feriarum	-
ECM5078	Pseudacris	feriarum	SC	Colleton	6	sympatry	Pop030	32.8021	-80.6348	N	-	-	Y	1	feriarum	feriarum	-
ECM5079	Pseudacris	feriarum	SC	Colleton	6	sympatry	Pop030	32.8021	-80.6348	N	-	-	Y	0.959	feriarum	feriarum	-
ECM5080	Pseudacris	feriarum	SC	Colleton	6	sympatry	Pop030	32.8021	-80.6348	N	-	-	Y	0.873	feriarum	feriarum	-
ECM5081	Pseudacris	feriarum	SC	Colleton	6	sympatry	Pop030	32.8021	-80.6348	N	-	-	Y	0.963	feriarum	feriarum	-
ECM5082	Pseudacris	feriarum	SC	Colleton	6	sympatry	Pop030	32.8021	-80.6348	N	-	-	Y	1	feriarum	feriarum	-
ECM5083	Pseudacris	feriarum	SC	Colleton	6	sympatry	Pop030	32.8021	-80.6348	N	-	-	Y	0.945	feriarum	feriarum	-
ECM5084	Pseudacris	feriarum	SC	Colleton	6	sympatry	Pop030	32.8021	-80.6348	N	-	-	Y	0.919	feriarum	feriarum	-
ECM5085	Pseudacris	feriarum	SC	Colleton	6	sympatry	Pop030	32.8021	-80.6348	N	-	-	Y	0.875	feriarum	feriarum	-
ECM5086	Pseudacris	feriarum	SC	Colleton	6	sympatry	Pop030	32.8021	-80.6348	N	-	-	Y	0.845	feriarum	feriarum	-
ECM5087	Pseudacris	feriarum	SC	Colleton	6	sympatry	Pop030	32.8021	-80.6348	N	-	-	Y	0.894	feriarum	feriarum	-
ECM5088	Pseudacris	feriarum	SC	Colleton	6	sympatry	Pop030	32.8021	-80.6348	N	-	-	Y	1	feriarum	feriarum	-
ECM5089	Pseudacris	feriarum	SC	Colleton	6	sympatry	Pop030	32.8021	-80.6348	N	-	-	Y	0.957	feriarum	feriarum	-
ECM5090	Pseudacris	feriarum	SC	Colleton	6	sympatry	Pop030	32.8021	-80.6348	N	-	-	Y	0.861	feriarum	feriarum	-
ECM5091	Pseudacris	feriarum	SC	Colleton	6	sympatry	Pop030	32.8021	-80.6348	N	-	-	Y	0.921	feriarum	feriarum	-
ECM5092	Pseudacris	feriarum	SC	Colleton	6	sympatry	Pop030	32.8021	-80.6348	N	-	-	Y	0.874	feriarum	feriarum	-
ECM5093	Pseudacris	feriarum	SC	Colleton	6	sympatry	Pop030	32.8021	-80.6348	N	-	-	Y	1	feriarum	feriarum	-
ECM5094	Pseudacris	feriarum	SC	Colleton	6	sympatry	Pop030	32.8021	-80.6348	N	-	-	Y	0.955	feriarum	feriarum	-
ECM5095	Pseudacris	nigrita	SC	Orangeburg	6	sympatry	-	33.3862	-80.5652	N	-	-	Y	0.414	hybrid	hybrid	nigrita
ECM5100	Pseudacris	nigrita	SC	Colleton	6	sympatry	-	32.7377	-80.7722	N	-	-	Y	0.55	hybrid	hybrid	nigrita
ECM5101	Pseudacris	feriarum	SC	Charleston	6	sympatry	Pop029	32.863	-80.0773	Y	3.17021	3.3673	Y	1	feriarum	feriarum	-
ECM5105	Pseudacris	feriarum	SC	Dorchester	6	sympatry	Pop031	32.9182	-80.1584	Y	3.30507	3.37785	Y	1	feriarum	feriarum	-
ECM5107	Pseudacris	feriarum	SC	Dorchester	6	sympatry	Pop031	32.9182	-80.1584	Y	3.203	3.17805	Y	1	feriarum	feriarum	-
ECM5108	Pseudacris	feriarum	SC	Dorchester	6	sympatry	Pop031	32.9182	-80.1584	Y	3.24969	3.30717	Y	1	feriarum	feriarum	-
ECM5109	Pseudacris	feriarum	SC	Dorchester	6	sympatry	Pop031	32.9182	-80.1584	Y	3.16905	3.09104	Y	0.971	feriarum	feriarum	-
ECM5111	Pseudacris	feriarum	SC	Dorchester	6	sympatry	Pop031	32.9182	-80.1584	N	-	-	Y	1	feriarum	feriarum	-
ECM5112	Pseudacris	feriarum	SC	Dorchester	6	sympatry	Pop031	33.2041	-80.3602	N	-	-	Y	1	feriarum	feriarum	-
ECM5114	Pseudacris	feriarum	SC	Dorchester	6	sympatry	Pop031	33.2159	-80.4219	Y	3.32922	3.43399	Y	1	feriarum	feriarum	-
ECM5117	Pseudacris	feriarum	SC	Dorchester	6	sympatry	Pop031	33.2159	-80.4219	N	-	-	Y	1	feriarum	feriarum	-
ECM5118	Pseudacris	feriarum	SC	Dorchester	6	sympatry	Pop031	33.2159	-80.4219	N	-	-	Y	1	feriarum	feriarum	-
ECM5119	Pseudacris	feriarum	SC	Dorchester	6	sympatry	Pop031	33.2159	-80.4219	N	-	-	Y	1	feriarum	feriarum	-
ECM5120	Pseudacris	feriarum	SC	Dorchester	6	sympatry	Pop031	33.2159	-80.4219	N	-	-	Y	1	feriarum	feriarum	-
ECM5121	Pseudacris	feriarum	SC	Dorchester	6	sympatry	Pop031	33.2159	-80.4219	N	-	-	Y	1	feriarum	feriarum	-
ECM5122	Pseudacris	feriarum	SC	Dorchester	6	sympatry	Pop031	33.2159	-80.4219	N	-	-	Y	1	feriarum	feriarum	-
ECM5123	Pseudacris	feriarum	SC	Dorchester	6	sympatry	Pop031	33.2159	-80.4219	N	-	-	Y	1	feriarum	feriarum	-
ECM5124	Pseudacris	feriarum	SC	Dorchester	6	sympatry	Pop031	33.2159	-80.4219	N	-	-	Y	1	feriarum	feriarum	-
ECM5125	Pseudacris	feriarum	SC	Orangeburg	6	sympatry	-	33.3685	-80.4799	Y	3.26743	3.3322	Y	1	feriarum	feriarum	-
ECM5126	Pseudacris	feriarum	GA	Dodge	5	sympatry	Pop023	32.1293	-83.2063	N	-	-	Y	1	feriarum	feriarum	-
ECM5131	Pseudacris	feriarum	GA	Dodge	5	sympatry	Pop023	32.1293	-83.2063	Y	3.20151	3.33495	Y	1	feriarum	feriarum	-
ECM5132	Pseudacris	feriarum	GA	Dodge	5	sympatry	Pop023	32.1293	-83.2063	Y	3.11837	2.96183	Y	0.889	feriarum	hybrid	-
ECM5134	Pseudacris	feriarum	GA	Dodge	5	sympatry	Pop023	32.1293	-83.2063	N	-	-	Y	1	feriarum	feriarum	-
ECM5135	Pseudacris	feriarum	GA	Dodge	5	sympatry	Pop023	32.1293	-83.2063	N	-	-	Y	0.902	feriarum	hybrid	-
ECM5136	Pseudacris	feriarum	GA	Worth	4	sympatry	Pop028	31.775	-83.8074	Y	3.59517	3.42401	Y	0.812	feriarum	hybrid	-
ECM5137	Pseudacris	feriarum	GA	Worth	4	sympatry	Pop028	31.775	-83.8074	Y	3.48338	3.16054	Y	0.756	feriarum	hybrid	-
ECM5142	Pseudacris	feriarum	GA	Worth	4	sympatry	Pop028	31.7445	-83.8145	Y	3.54516	3.21027	Y	0.868	feriarum	hybrid	-
ECM5145	Pseudacris	feriarum	GA	Worth	4	sympatry	Pop028	31.7445	-83.8145	Y	3.30312	3.21888	Y	0.846	feriarum	hybrid	-
ECM5146	Pseudacris	feriarum	GA	Laurens	5	sympatry	Pop024	32.4621	-82.8292	Y	3.3285	3.41025	Y	1	feriarum	feriarum	-
ECM5147	Pseudacris	feriarum	GA	Laurens	5	sympatry	Pop024	32.4621	-82.8292	Y	3.2502	3.21888	Y	0.858	feriarum	hybrid	-
ECM5148	Pseudacris	feriarum	GA	Laurens	5	sympatry	Pop024	32.4621	-82.8292	Y	3.3714	3.22501	Y	0.928	feriarum	hybrid	-
ECM5149	Pseudacris	feriarum	GA	Laurens	5	sympatry	Pop024	32.4621	-82.8292	Y	3.25903	3.01693	Y	1	feriarum	feriarum	-
ECM5150	Pseudacris	feriarum	GA	Laurens	5	sympatry	Pop024	32.4621	-82.8292	Y	3.4273	3.27174	Y	1	feriarum	feriarum	-
ECM5151	Pseudacris	feriarum	GA	Laurens	5	sympatry	Pop024	32.4621	-82.8292	Y	3.33451	3.09751	Y	1	feriarum	feriarum	-
ECM5152	Pseudacris	feriarum	GA	Laurens	5	sympatry	Pop024	32.4621	-82.8292	Y	3.32016	3.10309	Y	1	feriarum	feriarum	-
ECM5153	Pseudacris	feriarum	GA	Laurens	5	sympatry	Pop024	32.4621	-82.8292	Y	3.30935	3.0513	Y	0.721	hybrid	hybrid	feriarum
ECM5154	Pseudacris	feriarum	GA	Laurens	5	sympatry	Pop024	32.4621	-82.8292	Y	3.22453	3.21315	Y	0.933	feriarum	hybrid	-
ECM5155	Pseudacris	feriarum	GA	Laurens	5	sympatry	Pop024	32.4621	-82.8292	Y	3.34339	3.08344	Y	0.938	feriarum	hybrid	-
ECM5156	Pseudacris	feriarum	GA	Laurens	5	sympatry	Pop024	32.4621	-82.8292	Y	3.26272	3.0513	Y	0.916	feriarum	feriarum	-
ECM5157	Pseudacris	feriarum	GA	Laurens	5	sympatry	Pop024	32.4621	-82.8292	Y	3.203	2.99573	Y	0.88	feriarum	hybrid	-
ECM5158	Pseudacris	feriarum	GA	Laurens	5	sympatry	Pop024	32.4621	-82.8292	N	-	-	Y	1	feriarum	feriarum	-
ECM5159	Pseudacris	feriarum	GA	Laurens	5	sympatry	Pop024	32.4621	-82.8292	N	-	-	Y	1	feriarum	feriarum	-
ECM5160	Pseudacris	feriarum	GA	Laurens	5	sympatry	Pop024	32.4621	-82.8292	N	-	-	Y	1	feriarum	feriarum	-
ECM5161	Pseudacris	feriarum	GA	Laurens	5	sympatry	Pop024	32.4621	-82.8292	N	-	-	Y	0.914	feriarum	hybrid	-
ECM5162	Pseudacris	feriarum	GA	Laurens	5	sympatry	Pop024	32.4621	-82.8292	N	-	-	Y	0.973	feriarum	feriarum	-
ECM5163	Pseudacris	feriarum	GA	Laurens	5	sympatry	Pop024	32.4621	-82.8292	N	-	-	Y	1	feriarum	feriarum	-
ECM5164	Pseudacris	feriarum	GA	Laurens	5	sympatry	Pop024	32.4621	-82.8292	N	-	-	Y	0.954	feriarum	feriarum	-
ECM5165	Pseudacris	feriarum	GA	Laurens	5	sympatry	Pop024	32.4621	-82.8292	N	-	-	Y	1	feriarum	feriarum	-
ECM5166	Pseudacris	feriarum	GA	Laurens	5	sympatry	Pop024	32.4621	-82.8292	N	-	-	Y	1	feriarum	feriarum	-
ECM5167	Pseudacris	feriarum	GA	Laurens	5	sympatry	Pop024	32.4621	-82.8292	N	-	-	Y	1	feriarum	feriarum	-
ECM7382	Pseudacris	feriarum	FL	Gulf	2	sympatry	Pop020	30.1503	-85.1335	Y	3.36607	3.22591	Y	0.826	feriarum	hybrid	-
ECM7383	Pseudacris	feriarum	FL	Gulf	2	sympatry	Pop020	30.1503	-85.1335	Y	3.32069	3.09104	Y	0.708	hybrid	hybrid	feriarum
ECM7384	Pseudacris	feriarum	FL	Gulf	2	sympatry	Pop020	30.1503	-85.1335	Y	3.26281	3.33383	Y	0.856	feriarum	hybrid	-
ECM7385	Pseudacris	feriarum	FL	Liberty	2	sympatry	Pop021	30.1146	-85.0604	N	-	-	Y	0.894	feriarum	feriarum	-
ECM7386	Pseudacris	putative wild hybrid	FL	Liberty	2	sympatry	Pop021	30.1146	-85.0604	N	-	-	Y	0.746	hybrid	hybrid	feriarum
ECM7387	Pseudacris	feriarum	FL	Liberty	2	sympatry	Pop021	30.1146	-85.0604	N	-	-	Y	0.836	feriarum	hybrid	-
ECM7388	Pseudacris	feriarum	FL	Liberty	2	sympatry	Pop021	30.1146	-85.0604	N	-	-	Y	1	feriarum	feriarum	-
ECM7389	Pseudacris	feriarum	GA	Montgomery	5	sympatry	Pop025	31.9879	-82.5114	Y	3.21878	3.10608	Y	1	feriarum	feriarum	-
ECM7392	Pseudacris	feriarum	GA	Montgomery	5	sympatry	Pop025	31.9879	-82.5114	Y	3.16021	3.35468	Y	1	feriarum	feriarum	-
ECM7393	Pseudacris	feriarum	GA	Montgomery	5	sympatry	Pop025	31.9879	-82.5114	Y	3.10789	3.00928	Y	1	feriarum	feriarum	-
ECM7394	Pseudacris	feriarum	GA	Montgomery	5	sympatry	Pop025	31.9879	-82.5114	Y	3.24358	2.97407	Y	1	feriarum	feriarum	-
ECM7395	Pseudacris	nigrita	GA	Montgomery	5	sympatry	Pop046	31.9879	-82.5114	Y	2.15789	2.37158	Y	0.426	hybrid	hybrid	nigrita
ECM7396	Pseudacris	feriarum	GA	Montgomery	5	sympatry	Pop025	31.9879	-82.5114	Y	3.07416	3.16839	Y	1	feriarum	feriarum	-
ECM7397	Pseudacris	putative wild hybrid	GA	Montgomery	5	sympatry	Pop025	31.9879	-82.5114	Y	2.66799	2.61496	Y	0.727	hybrid	hybrid	feriarum
ECM7398	Pseudacris	feriarum	GA	Montgomery	5	sympatry	Pop025	31.9879	-82.5114	Y	3.18873	2.98736	Y	0.927	feriarum	hybrid	-
ECM7399	Pseudacris	feriarum	GA	Montgomery	5	sympatry	Pop025	31.9879	-82.5114	Y	3.14934	3.16758	Y	1	feriarum	feriarum	-
ECM7400	Pseudacris	nigrita	GA	Montgomery	5	sympatry	Pop046	31.9879	-82.5114	N	-	-	Y	0.227	nigrita	hybrid	-
ECM7401	Pseudacris	feriarum	GA	Montgomery	5	sympatry	Pop025	31.9879	-82.5114	Y	3.08714	2.82336	Y	1	feriarum	feriarum	-
ECM7402	Pseudacris	nigrita	GA	Montgomery	5	sympatry	Pop046	31.9879	-82.5114	Y	2.24508	1.99655	Y	0.253	hybrid	hybrid	nigrita
ECM7403	Pseudacris	feriarum	GA	Montgomery	5	sympatry	Pop025	31.9879	-82.5114	N	-	-	Y	1	feriarum	feriarum	-
ECM7406	Pseudacris	feriarum	GA	Wheeler	5	sympatry	Pop027	31.9797	-82.5605	Y	3.21438	3.29584	Y	1	feriarum	feriarum	-
ECM7407	Pseudacris	feriarum	GA	Wheeler	5	sympatry	Pop027	31.9797	-82.5605	Y	3.27316	3.18842	Y	1	feriarum	feriarum	-
ECM7408	Pseudacris	feriarum	GA	Wheeler	5	sympatry	Pop027	31.9797	-82.5605	Y	3.08023	2.99573	Y	1	feriarum	feriarum	-
ECM7409	Pseudacris	feriarum	GA	Wheeler	5	sympatry	Pop027	31.9797	-82.5605	Y	3.16524	3.51155	Y	1	feriarum	feriarum	-
ECM7410	Pseudacris	feriarum	GA	Wheeler	5	sympatry	Pop027	31.9797	-82.5605	Y	3.00327	3.03717	Y	1	feriarum	feriarum	-
ECM7441	Pseudacris	feriarum	AL	Escambia	1	sympatry	Pop018	31.101	-86.916	Y	2.95314	2.78501	Y	1	feriarum	feriarum	-
ECM7442	Pseudacris	feriarum	AL	Escambia	1	sympatry	Pop018	31.101	-86.916	Y	3.03135	3.01343	Y	1	feriarum	feriarum	-
ECM7443	Pseudacris	feriarum	AL	Escambia	1	sympatry	Pop018	31.101	-86.916	Y	3.05796	2.96306	Y	0.824	feriarum	hybrid	-
ECM7444	Pseudacris	feriarum	AL	Escambia	1	sympatry	Pop018	31.101	-86.916	Y	2.9986	2.93386	Y	1	feriarum	feriarum	-
ECM7445	Pseudacris	feriarum	AL	Escambia	1	sympatry	Pop018	31.101	-86.916	Y	3.08485	3.01062	Y	0.977	feriarum	feriarum	-
ECM7446	Pseudacris	feriarum	AL	Escambia	1	sympatry	Pop018	31.101	-86.916	Y	3.06241	3.14337	Y	1	feriarum	feriarum	-
ECM7447	Pseudacris	feriarum	AL	Escambia	1	sympatry	Pop018	31.101	-86.916	Y	3.08729	2.91099	Y	1	feriarum	feriarum	-
ECM7448	Pseudacris	feriarum	AL	Escambia	1	sympatry	Pop018	31.101	-86.916	Y	3.05787	2.84913	Y	1	feriarum	feriarum	-
ECM7449	Pseudacris	feriarum	AL	Escambia	1	sympatry	Pop018	31.101	-86.916	Y	3.03469	2.88531	Y	0.653	hybrid	hybrid	feriarum
ECM7450	Pseudacris	feriarum	AL	Escambia	1	sympatry	Pop018	31.101	-86.916	Y	3.00132	2.92852	Y	0.937	feriarum	hybrid	-
ECM7558	Pseudacris	feriarum	FL	Liberty	2	sympatry	Pop021	30.2112	-85.0626	Y	3.33601	3.04018	Y	0.664	hybrid	hybrid	feriarum
ECM7559	Pseudacris	feriarum	FL	Liberty	2	sympatry	Pop021	30.2112	-85.0626	Y	3.42822	3.60866	Y	0.801	feriarum	hybrid	-
ECM7560	Pseudacris	feriarum	FL	Liberty	2	sympatry	Pop021	30.2112	-85.0626	Y	3.23628	2.93386	Y	0.83	feriarum	hybrid	-
ECM7561	Pseudacris	feriarum	FL	Liberty	2	sympatry	Pop021	30.2112	-85.0626	Y	3.50552	3.01062	Y	0.691	hybrid	hybrid	feriarum
ECM7562	Pseudacris	feriarum	FL	Liberty	2	sympatry	Pop021	30.2112	-85.0626	Y	3.45718	3.04848	Y	0.8	feriarum	hybrid	-
ECM7564	Pseudacris	feriarum	FL	Liberty	2	sympatry	Pop021	30.2112	-85.0626	Y	3.48321	3.27199	Y	0.658	hybrid	hybrid	feriarum
ECM7573	Pseudacris	feriarum	FL	Gulf	2	sympatry	Pop020	30.163	-85.1419	Y	3.16894	2.9605	Y	0.794	feriarum	hybrid	-
ECM7574	Pseudacris	feriarum	FL	Gulf	2	sympatry	Pop020	30.163	-85.1419	Y	3.15523	2.9605	Y	0.919	feriarum	hybrid	-
ECM7576	Pseudacris	feriarum	FL	Gulf	2	sympatry	Pop020	30.163	-85.1419	Y	3.13314	2.94038	Y	0.945	feriarum	feriarum	-
ECM7578	Pseudacris	feriarum	FL	Gulf	2	sympatry	Pop020	30.163	-85.1419	Y	3.26867	2.99072	Y	0.939	feriarum	hybrid	-
ECM7579	Pseudacris	feriarum	FL	Gulf	2	sympatry	Pop020	30.163	-85.1419	Y	3.3137	3.21158	Y	1	feriarum	feriarum	-
ECM7581	Pseudacris	feriarum	FL	Gulf	2	sympatry	Pop020	30.163	-85.1419	Y	3.25409	3.0072	Y	1	feriarum	feriarum	-
ECM7582	Pseudacris	feriarum	FL	Gulf	2	sympatry	Pop020	30.163	-85.1419	Y	3.23497	3.11203	Y	0.743	hybrid	hybrid	feriarum
ECM7583	Pseudacris	feriarum	FL	Gulf	2	sympatry	Pop020	30.163	-85.1419	Y	3.34924	3.38569	Y	1	feriarum	feriarum	-
ECM7584	Pseudacris	feriarum	FL	Gulf	2	sympatry	Pop020	30.163	-85.1419	Y	3.24677	3.23717	Y	0.881	feriarum	hybrid	-

## Sheet: Suppl Table_2
Supplemental Table 2. Summary microsatellite genetic diversity data across 51 populations. Location, geographic position, and number of individuals sampled in each population are indicated. Also shown are number of alleles estimated across loci, effective number of alleles, observed (Ho) and expected heterozygosity (Hs), total heterozygosity (Ht), and inbreeding coefficient (Gis). For populations…
Population	Species	Sympatric Focal Region	Location	State	County	Geography	#Indivs	#Alleles	Eff #Alleles	Ho	Hs	Ht	Gis	nHWD	nLD
Pop001	P. feriarum	−	allopatry	Alabama	Lee	Inland clade	18	7.5	3.643	0.593	0.663	0.663	0.106	−	−
Pop002	P. feriarum	−	allopatry	Alabama	Macon	Inland clade	83	19.583	9.369	0.714	0.835	0.835	0.144	0	0
Pop003	P. feriarum	−	allopatry	Alabama	Montgomery	Inland clade	9	8	5.678	0.806	0.841	0.841	0.043	−	−
Pop004	P. feriarum	−	allopatry	Georgia	Banks	border between clades	5	5.25	4.322	0.746	0.823	0.823	0.094	−	−
Pop005	P. feriarum	−	allopatry	Georgia	Greene	Inland clade	12	8.25	5.553	0.66	0.763	0.763	0.135	−	−
Pop006	P. feriarum	−	allopatry	Georgia	Oglethorpe	border between clades	3	4	3.62	0.667	0.861	0.861	0.226	−	−
Pop007	P. feriarum	−	allopatry	Georgia	DeKalb	border between clades	2	2.917	2.711	0.625	0.875	0.875	0.286	−	−
Pop008	P. feriarum	−	allopatry	Maryland	Allegany	Coastal clade	3	2.667	2.171	0.472	0.556	0.556	0.15	−	−
Pop009	P. feriarum	−	allopatry	Maryland	Ann_Arundel	Coastal clade	6	3.75	2.689	0.5	0.602	0.602	0.17	−	−
Pop010	P. feriarum	−	allopatry	Maryland	Harford	Coastal clade	2	1.909	1.782	0.5	0.432	0.432	-0.158	−	−
Pop011	P. feriarum	−	allopatry	North Carolina	Chatham	Coastal clade	5	5.25	4.34	0.617	0.752	0.752	0.18	−	−
Pop012	P. feriarum	−	allopatry	North Carolina	Davie	Coastal clade	16	9.583	6.093	0.677	0.769	0.769	0.119	−	−
Pop013	P. feriarum	−	allopatry	North Carolina	Wake	Coastal clade	6	6	4.543	0.625	0.735	0.735	0.149	−	−
Pop014	P. feriarum	−	allopatry	South Carolina	Greenwood	Coastal clade	10	8.25	5.862	0.775	0.79	0.79	0.019	−	−
Pop015	P. feriarum	−	allopatry	Virginia	Cumberland	Coastal clade	4	4.167	3.437	0.653	0.712	0.712	0.083	−	−
Pop016	P. feriarum	−	allopatry	Virginia	Prince Edward	Coastal clade	4	4.5	3.811	0.646	0.774	0.774	0.166	−	−
Pop017	P. feriarum	2	Lab hybrids	Florida	Liberty	Lab hybrids	13	11.25	7.778	0.769	0.874	0.874	0.12	−	−
Pop018	P. feriarum	1	sympatry	Alabama	Escambia	Inland clade	10	7.833	5.082	0.675	0.789	0.789	0.145	−	−
Pop019	P. feriarum	2	sympatry	Florida	Calhoun	Inland clade	5	5.667	4.71	0.75	0.825	0.825	0.091	−	−
Pop020	P. feriarum	2	sympatry	Florida	Gulf	Inland clade	13	10.167	6.628	0.744	0.82	0.82	0.093	−	−
Pop021	P. feriarum	2	sympatry	Florida	Liberty	Inland clade	225	22.25	9.418	0.735	0.829	0.829	0.114	0	1
Pop022	P. feriarum	3	sympatry	Georgia	Baker	Inland clade	15	9.667	7.033	0.7	0.848	0.848	0.175	−	−
Pop023	P. feriarum	5	sympatry	Georgia	Dodge	border between clades	5	4.75	3.82	0.75	0.765	0.765	0.019	−	−
Pop024	P. feriarum	5	sympatry	Georgia	Laurens	border between clades	22	10.833	6.814	0.723	0.79	0.79	0.084	0	0
Pop025	P. feriarum	5	sympatry	Georgia	Montgomery	border between clades	10	5.833	3.879	0.6	0.703	0.703	0.146	−	−
Pop026	P. feriarum	−	sympatry	Georgia	Seminole	border between clades	2	3.167	3.05	0.75	0.833	0.833	0.1	−	−
Pop027	P. feriarum	5	sympatry	Georgia	Wheeler	border between clades	5	4.5	3.476	0.633	0.735	0.735	0.139	−	−
Pop028	P. feriarum	4	sympatry	Georgia	Worth	border between clades	7	4	3.322	0.548	0.681	0.681	0.195	−	−
Pop029	P. feriarum	6	sympatry	South Carolina	Charleston	Coastal clade	2	2.714	2.571	0.357	1	1	0.643	−	−
Pop030	P. feriarum	6	sympatry	South Carolina	Colleton	Coastal clade	35	5.667	2.973	0.428	0.543	0.543	0.212	0	0
Pop031	P. feriarum	6	sympatry	South Carolina	Dorchester	Coastal clade	41	9.167	5.204	0.489	0.657	0.657	0.256	0	0
Pop032	P. feriarum	7	sympatry	Virginia	Prince George	Coastal clade	7	5.5	4.255	0.631	0.73	0.73	0.135	−	−
Pop033	P. feriarum	8	sympatry	Virginia	Sussex	Coastal clade	37	10.833	5.725	0.598	0.704	0.704	0.151	0	0
Pop034	P. feriarum	9	sympatry	Virginia	York	Coastal clade	86	8.5	4.629	0.577	0.682	0.682	0.155	0	1
Pop035	P. nigrita	−	allopatry	Florida	Brevard	Southern P. nigrita	5	5.417	4.721	0.667	0.808	0.808	0.175	−	−
Pop036	P. nigrita	−	allopatry	Florida	Dixie	Southern P. nigrita	2	2.667	2.483	0.583	0.75	0.75	0.222	−	−
Pop037	P. nigrita	−	allopatry	Florida	Franklin	Southern P. nigrita	6	5.667	4.301	0.642	0.789	0.789	0.187	−	−
Pop038	P. nigrita	−	allopatry	Florida	Holmes	Southern P. nigrita	6	5.417	4.182	0.653	0.781	0.781	0.165	−	−
Pop039	P. nigrita	−	allopatry	Florida	Jefferson	Southern P. nigrita	12	7.917	5.381	0.623	0.779	0.779	0.2	−	−
Pop040	P. nigrita	−	allopatry	Florida	Walton	Southern P. nigrita	36	12.667	6.77	0.601	0.817	0.817	0.264	0	0
Pop041	P. nigrita	10	allopatry	Georgia	Liberty	Southern P. nigrita	3	4.417	3.955	0.722	0.875	0.875	0.175	−	−
Pop042	P. nigrita	10	allopatry	Georgia	McIntosh	Southern P. nigrita	23	15.083	9.135	0.712	0.87	0.87	0.181	0	0
Pop043	P. nigrita	−	allopatry	Mississippi	Harrison	Southern P. nigrita	13	7.167	4.775	0.606	0.746	0.746	0.187	−	−
Pop044	P. nigrita	2	sympatry	Florida	Liberty	Southern P. nigrita	143	28.75	13.873	0.713	0.887	0.887	0.196	0	2
Pop045	P. nigrita	3	sympatry	Georgia	Baker	Southern P. nigrita	9	8.417	5.527	0.758	0.853	0.853	0.112	−	−
Pop046	P. nigrita	5	sympatry	Georgia	Montgomery	Southern P. nigrita	3	4.25	3.882	0.611	0.924	0.924	0.338	−	−
Pop047	P. nigrita	6	sympatry	South Carolina	Dorchester	Southern P. nigrita	9	8.417	6.029	0.623	0.825	0.825	0.245	−	−
Pop048	P. nigrita	7	sympatry	Virginia	Prince George	Northern P. nigrita	22	6.917	4.29	0.467	0.633	0.633	0.263	0	0
Pop049	P. nigrita	−	sympatry	Virginia	Surrey	Northern P. nigrita	3	3	2.833	0.528	0.694	0.694	0.24	−	−
Pop050	P. nigrita	8	sympatry	Virginia	Sussex	Northern P. nigrita	62	11.417	6.703	0.551	0.707	0.707	0.221	0	1
Pop051	P. nigrita	9	sympatry	Virginia	York	Northern P. nigrita	33	8.333	4.658	0.616	0.698	0.698	0.118	0	0

## Sheet: Suppl Table_3
Supplemental Table 3. Twelve microsatellite loci isolated from Pseudacris feriarum and P. nigrita and characterized in 83 P. feriarum individuals from allopatry in Macon Co., Alabama (Suppl. Table 1, Pop. 002). Forward and reverse primer sequences with fluorescent labels are shown, with multiplex membership, repeat motif of microsatellite, size range of locus, proportion successfully genotyped at…
Locus Name	Primer sequence 5'-3' and Label	Multiplex	Repeat Motif	Size (bp)	Prop. Genotyped	AN	Ta (°C)	HO	HE	HWE
										P-value	Published?
D6	F: CTGCTGTGATATTTTTGTG NED	1	(TATC)9(TA)2(TATC)5TTTC(TATC)3	181-316	83/83	23	54	0.795	0.932	0.001	Lemmon et al (2011)
	R: GGTGTCGTGAGCTAAGTGTT
D_C08b	F: CTTACACAGCTCCATAGAATATGACA HEX	1	(TA)3TGGGG(TC)5CCTCCGCTCCCTTC(CT)6ATACATGCATATAGAT(ATAG)16ATGTAGA(TA)3	262-333	83/83	32	54	0.807	0.945	0.001	Lemmon et al (2011)
	R: ACAAACCTACAGGAGCTGATAGAAT
D_D12b	F: TATAACATGTAACTGGGCTAACA FAM	1	(TCTA)30	309-426	83/83	17	54	0.831	0.886	0.07	Lemmon et al (2011)
	R: AGGAGAAGAGCCATTTCCTG
D_D10	F: CTCTACATACATTTACCTTCTACCTTC NED	2	(TCTA)22	167-194	83/83	6	50	0.434	0.477	0.122	Lemmon et al (2011)
	R: GCTGTCTACTGAATTTATACTGTAAGG
P_fer_lrc46999	F: AAAATTGACACAAAAATGTCTATAGGG PET	2	(AGAT)10	159-318	82/83	24	50	0.524	0.934	0.001	E. Lemmon, unpub.
	R: AAGTGGTATTTCAAAAACAGACCTATC
P_fer_c101070	F: TAATCAGTGTTCATCTCCTGATAATTG VIC	2	(AGGG)4	178-235	83/83	28	50	0.663	0.921	0.001	E. Lemmon, unpub.
	R: TAAATACTAAAGGTGGGGAATATCAAGT
P_fer_lrc57550	F: GAATAGTAAAGCAGCAAGTATTGACCTA FAM	2	(AGAT)4	206-239	82/83	6	50	0.598	0.678	0.02	E. Lemmon, unpub.
	R: ATAATTTTCAGCACTCTTCTATGACATC
A_B04d	F: AGTGACTTCCAATATCCTATAGTCCTCTT VIC	3	(AC)14	113-161	83/83	23	56	0.928	0.906	0.313	E. Lemmon, unpub.
	R: ATGGACTGTAGCAGTTACCATGTGTAGT
A_E09d	F: ATTACATGTAGCTTTTAAGGATATATTGTTGC FAM	3	(AC)17	176-238	83/83	23	56	0.831	0.931	0.002	E. Lemmon, unpub.
	R: TAAATGCTTTATCTCTGTTACATCTGTATAGG
P_fer_CIMKE	F: CCGTGTTGTGTATTAACTATAAGGAAAAA VIC	4	(GT)13	142-193	83/83	27	48	0.867	0.929	0.022	E. Lemmon, unpub.
	R: ACTAGTATCACCACACAAAACAAACAA
P_fer_DJURT	F: AGAAGTATTCTTGCACCCTAGGAAT NED	4	(AT)12	171-194	82/83	11	48	0.756	0.789	0.18	E. Lemmon, unpub.
	R: GACACATTATTTCATTCTGTAACTAAAAAGTA
P_fer_A7NK3_2	F: GAATATTTTAGTTTTCCCTTTTCAATAAATC FAM	4	(AT)12	195-256	82/83	15	48	0.537	0.689	0.001	E. Lemmon, unpub.
	R: TGTGATAAATACGGTATATGTATATGTGTCTG

## Sheet: Suppl Table_4
Supplemental Table 4. Twelve microsatellite loci isolated from Pseudacris feriarum and P. nigrita and characterized in 36 P. nigrita individuals from allopatry in Walton Co., Florida (Suppl. Table 1, Pop. 040). Forward and reverse primer sequences with fluorescent labels are shown, with multiplex membership, repeat motif of microsatellite, size range of locus, proportion successfully genotyped at…
Locus Name	Primer sequence 5'-3' and Label	Multiplex	Repeat Motif	Size (bp)	Prop. Genotyped	AN	Ta (°C)	HO	HE	HWE
										P-value	Published?
D6	F: CTGCTGTGATATTTTTGTG NED	1	(TATC)9(TA)2(TATC)5TTTC(TATC)3	181-316	36/36	15	54	0.722	0.877	0.008	Lemmon et al (2011)
	R: GGTGTCGTGAGCTAAGTGTT
D_C08b	F: CTTACACAGCTCCATAGAATATGACA HEX	1	(TA)3TGGGG(TC)5CCTCCGCTCCCTTC(CT)6ATACATGCATATAGAT(ATAG)16ATGTAGA(TA)3	262-333	36/36	21	54	0.833	0.94	0.023	Lemmon et al (2011)
	R: ACAAACCTACAGGAGCTGATAGAAT
D_D12b	F: TATAACATGTAACTGGGCTAACA FAM	1	(TCTA)30	309-426	36/36	19	54	0.639	0.925	0.001	Lemmon et al (2011)
	R: AGGAGAAGAGCCATTTCCTG
D_D10	F: CTCTACATACATTTACCTTCTACCTTC NED	2	(TCTA)22	167-194	36/36	21	50	0.694	0.933	0.001	Lemmon et al (2011)
	R: GCTGTCTACTGAATTTATACTGTAAGG
P_fer_lrc46999	F: AAAATTGACACAAAAATGTCTATAGGG PET	2	(AGAT)10	159-318	33/36	15	50	0.242	0.914	0.001	E. Lemmon, unpub.
	R: AAGTGGTATTTCAAAAACAGACCTATC
P_fer_c101070	F: TAATCAGTGTTCATCTCCTGATAATTG VIC	2	(AGGG)4	178-235	36/36	8	50	0.167	0.623	0.001	E. Lemmon, unpub.
	R: TAAATACTAAAGGTGGGGAATATCAAGT
P_fer_lrc57550	F: GAATAGTAAAGCAGCAAGTATTGACCTA FAM	2	(AGAT)4	206-239	36/36	6	50	0.667	0.675	0.533	E. Lemmon, unpub.
	R: ATAATTTTCAGCACTCTTCTATGACATC
A_B04d	F: AGTGACTTCCAATATCCTATAGTCCTCTT VIC	3	(AC)14	113-161	36/36	13	56	0.806	0.864	0.206	E. Lemmon, unpub.
	R: ATGGACTGTAGCAGTTACCATGTGTAGT
A_E09d	F: ATTACATGTAGCTTTTAAGGATATATTGTTGC FAM	3	(AC)17	176-238	36/36	9	56	0.528	0.782	0.001	E. Lemmon, unpub.
	R: TAAATGCTTTATCTCTGTTACATCTGTATAGG
P_fer_CIMKE	F: CCGTGTTGTGTATTAACTATAAGGAAAAA VIC	4	(GT)13	142-193	36/36	6	48	0.667	0.711	0.307	E. Lemmon, unpub.
	R: ACTAGTATCACCACACAAAACAAACAA
P_fer_DJURT	F: AGAAGTATTCTTGCACCCTAGGAAT NED	4	(AT)12	171-194	36/36	10	48	0.667	0.765	0.063	E. Lemmon, unpub.
	R: GACACATTATTTCATTCTGTAACTAAAAAGTA
P_fer_A7NK3_2	F: GAATATTTTAGTTTTCCCTTTTCAATAAATC FAM	4	(AT)12	195-256	36/36	9	48	0.583	0.796	0.004	E. Lemmon, unpub.
	R: TGTGATAAATACGGTATATGTATATGTGTCTG

## Sheet: Suppl Table_5
Supplemental Table 5. Percent of hybrids of any class detected across regions under different posterior probability thresholds using NewHybrids. Results from large populations only are shown, but summary statistics including small regions (R1, R3, R4, R7, and R10) are presented below.
		Posterior Probability Threshold
Region	N	50	75	90	95
2	399	8.5	7.3	5.5	5.3
5	45	6.7	6.7	6.7	4.4
6	87	3.4	2.3	1.1	1.1
8	99	5.1	5.1	3	3
9	119	3.4	1.7	1.7	0.8
Summary Statistics (incl. small pops.)
	Total Hybrids	61	49	38	35
	Total Sympatric Individuals	845	845	845	845
	Total Percent Hybrids	7.2	5.8	4.5	4.1

## Sheet: Suppl Table_6
Supplemental Table 6. Results of stepwise multiple regression of call variables.
75-individual data set			185-individual data set
Pulse Number			Pulse Number
β	0.38		β	0.3
SE β	0.08		SE β	0.06
Pulse Rate			Pulse Rate
β	0.15		β	0.19
SE β	0.06		SE β	0.05

## Sheet: Suppl Table_7
Supplemental Table 7. Comparison of models of call variables predicting hybrid index using the AIC and BIC.
75-individual data set			185-individual data set
Pulse Number Only			Pulse Number Only
AICC	86.77		AICC	-138.53
BIC	-80.15		BIC	-129
Both Pulse Number and Pulse Rate			Both Pulse Number and Pulse Rate
AICC	-91.42		AICC	-150.92
BIC	-82.72		BIC	-138.27
